# Supplementary material for: Effects of colonization-associated gene yqiC on global transcriptome, cellular respiration, and oxidative stress in Salmonella Typhimurium
Source: J Biomed Sci. 2022 Dec 1;29:102. doi: 10.1186/s12929-022-00885-0 (PMC9714038; doi:10.1186/s12929-022-00885-0)
Supplement: Supplementary file 3 — Additional file 3: Table S3. RNA-seq analysis showing the 117 most significantly upregulated genes (A) and the 291 most significantly downregulated genes (B) of ΔyqiC relative to S. Typhimurium SL1344 after in vitro infection with Caco-2 cells for 2 h. [file 12929_2022_885_MOESM3_ESM.xlsx]

## Sheet: Table S3
No.	Internal ID	SL1344 gene	LT2 gene	Locus tag	Old locus tag	GO	Protein ID	Description	Locus	log2 ratio (qqiC/SL1344)	q value
A. 117 most significantly upregulated genes
1	gene4857	pyrB	pyrB	SL1344_RS22885	SL1344_4391	GO:0004070,GO:0006207,GO:0006520,GO:0016597,GO:0044205	WP_000013055.1	aspartate carbamoyltransferase catalytic subunit	NC_016810.1:4724552-4725488	4.2046	0.0016012
2	gene4856	pyrI	pyrI	SL1344_RS22880	SL1344_4390	GO:0006207,GO:0006221,GO:0009347,GO:0016740,GO:0046872	WP_000148570.1	aspartate carbamoyltransferase regulatory subunit	NC_016810.1:4724078-4724540	3.92796	0.0016012
3	gene66	carA	carA	SL1344_RS00335	SL1344_0067	GO:0004088,GO:0005524,GO:0006207,GO:0006526,GO:0006541,GO:0044205	WP_000597287.1	carbamoyl-phosphate synthase small subunit	NC_016810.1:75882-77031	3.26745	0.0016012
4	gene1562	osmX	-	SL1344_RS07420	SL1344_1423	GO:0022857,GO:0043190	WP_001211193.1	osmoprotectant ABC transporter substrate-binding protein OsmX	NC_016810.1:1527181-1528084	2.66134	0.0120983
5	gene67	carB	carB	SL1344_RS00340	SL1344_0068	GO:0004088,GO:0005524,GO:0006526,GO:0044205,GO:0046872	WP_001126305.1	carbamoyl-phosphate synthase large chain	NC_016810.1:77049-80277	2.35797	0.0016012
6	gene581	fimH	fimH	SL1344_RS02775	SL1344_0540	GO:0007155,GO:0009289	WP_000708653.1	protein FimH	NC_016810.1:608162-609170	2.27867	0.0016012
7	gene577	fimA	fimA	SL1344_RS02755	SL1344_0536	GO:0007155,GO:0009289	WP_000681030.1	type 1 fimbrial protein subunit FimA	NC_016810.1:603418-604160	2.05858	0.0016012
8	gene1885	-	-	SL1344_RS08915	SL1344_1714	GO:0008901,GO:0009375,GO:0016021,GO:0046872,GO:0051538,GO:0051539	WP_001058312.1	hydrogenase	NC_016810.1:1841680-1844589	2.01516	0.00609178
9	gene578	fimI	fimI	SL1344_RS02760	SL1344_0537	GO:0007155,GO:0009289	WP_000619606.1	type 1 fimbrial protein subunit FimI	NC_016810.1:604235-604769	1.99823	0.0016012
10	gene1306	-	-	SL1344_RS06225	SL1344_1190	-	WP_000182479.1	hypothetical protein	NC_016810.1:1294979-1295294	1.97431	0.0016012
11	gene576	-	-	SL1344_RS25015	-	-	WP_071526816.1	hypothetical protein	NC_016810.1:603418-604160	1.93057	0.0016012
12	gene4086	pyrE	pyrE	SL1344_RS19230	SL1344_3699	GO:0000287,GO:0004588,GO:0044205	WP_000806167.1	orotate phosphoribosyltransferase	NC_016810.1:3947272-3947914	1.92284	0.0016012
13	gene580	-	fimD	SL1344_RS02770	SL1344_0539	GO:0009279,GO:0009297,GO:0015473,GO:0016021	WP_000754233.1	outer membrane usher protein	NC_016810.1:605535-608148	1.8989	0.0016012
14	gene2771	iscS	nifS	SL1344_RS13035	SL1344_2505	GO:0005737,GO:0030170,GO:0031071,GO:0044571,GO:0046872,GO:0051537	WP_000775266.1	IscS subfamily cysteine desulfurase	NC_016810.1:2679252-2680467	1.8985	0.0016012
15	gene491	glnK	glnK	SL1344_RS02360	SL1344_0456	GO:0000166,GO:0006351,GO:0006355,GO:0006808,GO:0030234	WP_000780341.1	nitrogen regulatory protein P-II 2	NC_016810.1:519832-520350	1.88246	0.00707475
16	gene158	pdhR	pdhR	SL1344_RS00770	SL1344_0151	GO:0003677,GO:0003700	WP_000331771.1	pyruvate dehydrogenase complex repressor	NC_016810.1:175319-176084	1.88068	0.0016012
17	gene579	fimC	fimC	SL1344_RS02765	SL1344_0538	GO:0030288,GO:0043711,GO:0061077,GO:0071555	WP_000935025.1	chaperone protein FimC	NC_016810.1:604812-605505	1.86236	0.0016012
18	gene1600	-	-	SL1344_RS07595	SL1344_1457	GO:0016021	WP_000217087.1	hypothetical protein	NC_016810.1:1561005-1561953	1.81435	0.0016012
19	gene3084	-	ygaC	SL1344_RS14505	SL1344_2785	-	WP_000281305.1	hypothetical protein	NC_016810.1:2971384-2971735	1.80473	0.0016012
20	gene582	sfmF	fimF	SL1344_RS02780	SL1344_0541	GO:0007155,GO:0009289	WP_000603405.1	fimbrial-like protein FimF	NC_016810.1:609179-609698	1.79855	0.0016012
21	gene1321	-	-	SL1344_RS06300	SL1344_1204	GO:0004106,GO:0046417	WP_000617985.1	chorismate mutase	NC_016810.1:1306705-1307251	1.79045	0.0016012
22	gene2768	hscB	hscB	SL1344_RS13020	SL1344_2502	GO:0001671,GO:0006457,GO:0051087,GO:0051259,GO:0097428	WP_000384396.1	co-chaperone protein HscB	NC_016810.1:2677775-2678291	1.76968	0.0016012
23	gene2772	iscR	yfhP	SL1344_RS13040	SL1344_2506	GO:0003690,GO:0003700,GO:0005506,GO:0051537	WP_001241346.1	Fe-S cluster assembly transcriptional regulator IscR	NC_016810.1:2680647-2681142	1.76216	0.0016012
24	gene564	purK	purK	SL1344_RS02705	SL1344_0526	GO:0004638,GO:0005524,GO:0006189,GO:0034028,GO:0046872	WP_000815603.1	5-(carboxyamino)imidazole ribonucleotide synthase	NC_016810.1:595539-597953	1.73142	0.0016012
25	gene2719	uraA	uraA	SL1344_RS12815	SL1344_2460	GO:0015210,GO:0016021	WP_000198335.1	uracil permease	NC_016810.1:2608371-2609661	1.73114	0.0016012
26	gene1305	-	-	SL1344_RS06220	SL1344_1189	GO:0009055,GO:0016021,GO:0022904	WP_000929982.1	cytochrome b	NC_016810.1:1294300-1294831	1.68737	0.0016012
27	gene1553	-	-	SL1344_RS07380	SL1344_1415	GO:0010447,GO:0042597	WP_000523907.1	acid shock protein	NC_016810.1:1518911-1519196	1.6608	0.0016012
28	gene4335	metR	metR	SL1344_RS20380	SL1344_3918	GO:0003677,GO:0003700,GO:0006351	WP_000569786.1	transcriptional regulator	NC_016810.1:4189317-4191058	1.64537	0.0446702
29	gene1996	purT	purT	SL1344_RS09420	SL1344_1817	GO:0000287,GO:0004644,GO:0005524,GO:0006189,GO:0043815	WP_000173431.1	phosphoribosylglycinamide formyltransferase 2	NC_016810.1:1933231-1934410	1.61376	0.0016012
30	gene1260	-	ycfJ	SL1344_RS05980	SL1344_1149	GO:0019867	WP_001043449.1	glycine zipper 2TM domain-containing protein	NC_016810.1:1252078-1252618	1.59214	0.0016012
31	gene1091	pyrD	pyrD	SL1344_RS05195	SL1344_0998	GO:0004152,GO:0005737,GO:0005886,GO:0006207,GO:0044205	WP_000291723.1	dihydroorotate dehydrogenase (quinone)	NC_016810.1:1103282-1104293	1.58677	0.0016012
32	gene1561	osmW	-	SL1344_RS07415	SL1344_1422	GO:0005886,GO:0016021,GO:0055085	WP_000379677.1	osmoprotectant import permease OsmW	NC_016810.1:1525376-1527172	1.58319	0.0129117
33	gene499	rpmJ	rpmJ2	SL1344_RS02395	SL1344_0463	GO:0003735,GO:0005840,GO:0006412	WP_001197749.1	50S ribosomal protein L36	NC_016810.1:526105-526246	1.57895	0.0016012
34	gene4558	purH	purH	SL1344_RS21435	SL1344_4115	GO:0003937,GO:0004643,GO:0006189	WP_001187509.1	bifunctional phosphoribosylaminoimidazolecarboxamide formyltransferase/inosine monophosphate cyclohydrolase	NC_016810.1:4413792-4415382	1.5379	0.0016012
35	gene1682	-	yncJ	SL1344_RS07990	SL1344_1533	-	WP_000956438.1	DUF2554 domain-containing protein	NC_016810.1:1650257-1650488	1.50823	0.0290891
36	gene1879	prs	prsA	SL1344_RS08885	SL1344_1708	GO:0000287,GO:0004749,GO:0005524,GO:0005737,GO:0006015,GO:0009116,GO:0009156,GO:0009165,GO:0016301	WP_001518537.1	ribose-phosphate pyrophosphokinase	NC_016810.1:1834613-1835561	1.49573	0.0016012
37	gene2767	hscA	hscA	SL1344_RS13015	SL1344_2501	GO:0005524,GO:0006457,GO:0016226,GO:0016887,GO:0051082	WP_001196669.1	molecular chaperone HscA	NC_016810.1:2675912-2677763	1.48916	0.0016012
38	gene2769	iscA	yfhF	SL1344_RS13025	SL1344_2503	GO:0005198,GO:0005506,GO:0016226,GO:0051536,GO:0097428	WP_000028952.1	iron-sulfur cluster assembly accessory protein	NC_016810.1:2678486-2678810	1.47964	0.0016012
39	gene2709	purC	purC	SL1344_RS12765	SL1344_2450	GO:0004639,GO:0005524,GO:0006189,GO:0009236	WP_001171630.1	phosphoribosylaminoimidazolesuccinocarboxamide synthase	NC_016810.1:2599819-2600533	1.4766	0.0016012
40	gene2766	fdx	fdx	SL1344_RS13010	SL1344_2500	GO:0009055,GO:0051537	WP_001124466.1	ISC system 2Fe-2S type ferredoxin	NC_016810.1:2675575-2675911	1.47579	0.0016012
41	gene3313	lysA	lysA	SL1344_RS15590	SL1344_2991	GO:0008836,GO:0009089,GO:0030170	WP_000056576.1	diaminopimelate decarboxylase	NC_016810.1:3194156-3195419	1.46579	0.0016012
42	gene4482	metF	metF	SL1344_RS21095	SL1344_4055	GO:0004489,GO:0005829,GO:0009086,GO:0035999	WP_000007508.1	5,10-methylenetetrahydrofolate reductase	NC_016810.1:4339965-4340856	1.46527	0.0016012
43	gene2503	pmrG	ais	SL1344_RS11785	SL1344_2265	GO:0008653,GO:0016791,GO:0042597	WP_000879248.1	histidine phosphatase family protein	NC_016810.1:2400782-2401388	1.46354	0.0016012
44	gene2770	iscU	nifU	SL1344_RS13030	SL1344_2504	GO:0005506,GO:0016226,GO:0051536	WP_000331704.1	iron-sulfur cluster scaffold-like protein	NC_016810.1:2678838-2679225	1.45858	0.0016012
45	gene3869	glpE	glpE	SL1344_RS18180	SL1344_3492	GO:0004792,GO:0005737,GO:0006071	WP_000434523.1	thiosulfate sulfurtransferase	NC_016810.1:3709526-3709853	1.45728	0.0016012
46	gene2733	guaB	guaB	SL1344_RS12875	SL1344_2472	GO:0000166,GO:0003938,GO:0006177,GO:0046872	WP_000944174.1	IMP dehydrogenase	NC_016810.1:2622167-2623634	1.43066	0.0016012
47	gene583	fimZ	fimZ	SL1344_RS02785	SL1344_0542	GO:0000160,GO:0003677,GO:0006351,GO:0006355	WP_000801273.1	DNA-binding response regulator	NC_016810.1:609743-610376	1.42665	0.0016012
48	gene162	-	-	SL1344_RS00790	SL1344_0155	-	WP_000765363.1	outer membrane protein	NC_016810.1:182723-183008	1.4172	0.00404261
49	gene2761	sseB	sseB	SL1344_RS12995	SL1344_2497	-	WP_000612718.1	enhanced serine sensitivity protein SseB	NC_016810.1:2672947-2673733	1.40726	0.0016012
50	gene1209	pyrC	pyrC	SL1344_RS05730	SL1344_1100	GO:0004151,GO:0008270,GO:0019856,GO:0044205	WP_000126580.1	dihydroorotase	NC_016810.1:1204655-1205702	1.40213	0.0016012
51	gene3215	rpoS	rpoS	SL1344_RS15130	SL1344_2903	GO:0001123,GO:0003677,GO:0003700,GO:0005737,GO:0016987	WP_000081498.1	RNA polymerase sigma factor RpoS	NC_016810.1:3088054-3089047	1.39959	0.0016012
52	gene3374	-	yggE	SL1344_RS15860	SL1344_3041	-	WP_000669854.1	oxidative stress defense protein	NC_016810.1:3247468-3248215	1.37273	0.0016012
53	gene2504	arnB	yfbE	SL1344_RS11790	SL1344_2266	GO:0009103,GO:0009245,GO:0046677,GO:0099620	WP_001520579.1	UDP-4-amino-4-deoxy-L-arabinose--oxoglutarate aminotransferase	NC_016810.1:2401668-2402826	1.3577	0.0016012
54	gene1161	putA	putA	SL1344_RS05520	SL1344_1062	GO:0003677,GO:0003700,GO:0003842,GO:0004657,GO:0006561,GO:0010133,GO:0016620	WP_000537528.1	bifunctional proline dehydrogenase/L-glutamate gamma-semialdehyde dehydrogenase	NC_016810.1:1163918-1167881	1.35507	0.0016012
55	gene876	glnQ	glnQ	SL1344_RS04190	SL1344_0803	GO:0005524,GO:0015424	WP_000569093.1	glutamine ABC transporter ATP-binding protein	NC_016810.1:894002-895381	1.35258	0.0016012
56	gene4494	-	yijP	SL1344_RS21155	SL1344_4068	GO:0008484,GO:0016021	WP_001192092.1	phosphoethanolamine transferase CptA	NC_016810.1:4354746-4356480	1.32953	0.0016012
57	gene4223	pstS	pstS	SL1344_RS19860	SL1344_3824	GO:0035435,GO:0042301,GO:0043190	WP_000867130.1	phosphate ABC transporter substrate-binding protein PstS	NC_016810.1:4084895-4085936	1.3215	0.0016012
58	gene1560	osmV	-	SL1344_RS07410	SL1344_1421	GO:0005524,GO:0016020,GO:0016887,GO:0031460	WP_000593086.1	osmoprotectant ABC transporter ATP-binding protein OsmV	NC_016810.1:1525376-1527172	1.31061	0.0016012
59	gene3980	-	-	SL1344_RS18725	SL1344_3599	GO:0003677,GO:0006351,GO:0006355	WP_000290692.1	hypothetical protein	NC_016810.1:3840566-3841698	1.28591	0.0016012
60	gene2721	purM	purM	SL1344_RS12825	SL1344_2462	GO:0004641,GO:0005524,GO:0005737,GO:0006189	WP_000130477.1	phosphoribosylformylglycinamidine cyclo-ligase	NC_016810.1:2610788-2612464	1.28203	0.00507867
61	gene2664	-	-	SL1344_RS12565	SL1344_2410	-	WP_000838976.1	RpoE-regulated lipoprotein	NC_016810.1:2556337-2556913	1.27533	0.0016012
62	gene4686	-	adiY	SL1344_RS22050	SL1344_4232	GO:0003700,GO:0006351,GO:0043565	WP_001217074.1	AraC family transcriptional regulator	NC_016810.1:4558929-4559691	1.26917	0.0016012
63	gene2695	-	ypfG	SL1344_RS12710	SL1344_2439	-	WP_001270671.1	DUF1176 domain-containing protein	NC_016810.1:2583636-2584680	1.25636	0.0016012
64	gene1638	hdeB	-	SL1344_RS07780	SL1344_1492	GO:0042597,GO:0051082,GO:1990451	WP_001032161.1	acid-resistance protein	NC_016810.1:1600410-1600740	1.24254	0.0016012
65	gene2271	ugd	udg	SL1344_RS10700	SL1344_2057	GO:0000271,GO:0003979,GO:0051287	WP_000704831.1	UDP-glucose 6-dehydrogenase	NC_016810.1:2155672-2156839	1.23834	0.0016012
66	gene2793	purL	purG	SL1344_RS13145	SL1344_2527	GO:0004642,GO:0005524,GO:0005737,GO:0006189,GO:0006541,GO:0046872	WP_000970045.1	phosphoribosylformylglycinamidine synthase	NC_016810.1:2705970-2709858	1.23147	0.00507867
67	gene2807	recO	recO	SL1344_RS13215	SL1344_2541	GO:0006281,GO:0006310	WP_000399380.1	DNA repair protein RecO	NC_016810.1:2720901-2721630	1.22241	0.0016012
68	gene4436	cpxP	cpxP	SL1344_RS20870	SL1344_4009	GO:0042597	WP_001233463.1	repressor CpxP	NC_016810.1:4292032-4292533	1.19704	0.0016012
69	gene1886	hyaB	-	SL1344_RS08920	SL1344_1715	GO:0008901,GO:0016151	WP_000070978.1	hydrogenase 2 large subunit	NC_016810.1:1841680-1844589	1.18759	0.0016012
70	gene2565	argT	argT	SL1344_RS12085	SL1344_2324	GO:0030288,GO:0071705	WP_000754423.1	lysine/arginine/ornithine-binding periplasmic protein	NC_016810.1:2463226-2464009	1.18468	0.0016012
71	gene3815	tsgA	yhfC	SL1344_RS17925	SL1344_3440	GO:0005886,GO:0016021,GO:0055085	WP_000185211.1	MFS transporter	NC_016810.1:3643553-3644735	1.16782	0.0016012
72	gene4795	-	ytfF	SL1344_RS22585	SL1344_4333	GO:0016021	WP_000623290.1	EamA/RhaT family transporter	NC_016810.1:4657713-4658679	1.15499	0.0468327
73	gene159	aceE	aceE	SL1344_RS00775	SL1344_0152	GO:0004739,GO:0046872	WP_000003852.1	pyruvate dehydrogenase (acetyl-transferring), homodimeric type	NC_016810.1:176243-178907	1.14989	0.0016012
74	gene1302	-	-	SL1344_RS26610	SL1344_1186	-	WP_000480529.1	hypothetical protein	NC_016810.1:1291944-1292217	1.14889	0.0016012
75	gene1462	sscA	sscA	SL1344_RS06950	SL1344_1333	-	WP_000711029.1	CesD/SycD/LcrH family type III secretion system chaperone	NC_016810.1:1440785-1441846	1.14709	0.0302089
76	gene4170	ibpB	ibpB	SL1344_RS19605	SL1344_3775	GO:0005737,GO:0050821	WP_001246919.1	heat-shock protein IbpB	NC_016810.1:4030690-4031119	1.14262	0.0016012
77	gene748	-	ybfA	SL1344_RS03580	SL1344_0689	GO:0016021	WP_000401437.1	DUF2517 domain-containing protein	NC_016810.1:773871-774078	1.13787	0.0199275
78	gene776	sdhA	sdhA	SL1344_RS03710	SL1344_0716	GO:0005886,GO:0006099,GO:0008177,GO:0022900,GO:0050660	WP_000775561.1	succinate dehydrogenase flavoprotein subunit	NC_016810.1:797402-799899	1.13511	0.0016012
79	gene4330	rhtC	rhtC	SL1344_RS20355	SL1344_3913	GO:0005886,GO:0006865,GO:0016021	WP_000980080.1	threonine export protein RhtC	NC_016810.1:4186013-4186634	1.13234	0.0016012
80	gene3427	-	speC	SL1344_RS16105	SL1344_3089	GO:0005737,GO:0006520,GO:0016831	WP_000839739.1	ornithine decarboxylase	NC_016810.1:3293475-3295611	1.13164	0.0016012
81	gene2783	-	glyA	SL1344_RS13095	SL1344_2517	GO:0004372,GO:0005737,GO:0008168,GO:0019264,GO:0030170,GO:0035999	WP_000919178.1	serine hydroxymethyltransferase	NC_016810.1:2691397-2692651	1.12149	0.00707475
82	gene4413	-	-	SL1344_RS20755	SL1344_3987	-	WP_000710966.1	DUF3829 domain-containing protein	NC_016810.1:4270544-4271576	1.11688	0.0016012
83	gene1152	-	scsB	SL1344_RS05475	SL1344_1053	GO:0016021,GO:0017004,GO:0055114	WP_000972957.1	protein-disulfide reductase	NC_016810.1:1156886-1159889	1.10873	0.00707475
84	gene160	aceF	aceF	SL1344_RS00780	SL1344_0153	GO:0004742,GO:0006096,GO:0045254	WP_000963612.1	pyruvate dehydrogenase complex dihydrolipoyllysine-residue acetyltransferase	NC_016810.1:178921-180811	1.10728	0.0016012
85	gene1892	cydB	-	SL1344_RS08950	SL1344_1721	GO:0016021,GO:0055114	WP_000888114.1	cytochrome d ubiquinol oxidase subunit II	NC_016810.1:1848801-1849938	1.10433	0.00507867
86	gene2420	-	yejG	SL1344_RS11400	SL1344_2197	-	WP_001094639.1	hypothetical protein	NC_016810.1:2319463-2319808	1.10285	0.0016012
87	gene2763	pepB	pepB	SL1344_RS13000	SL1344_2498	GO:0004177,GO:0005737,GO:0008235,GO:0030145,GO:0044212	WP_000133541.1	peptidase B	NC_016810.1:2673738-2675117	1.0983	0.0016012
88	gene1465	sseE	sseE	SL1344_RS06965	SL1344_1336	-	WP_000249606.1	pathogenicity island 2 effector protein SseE	NC_016810.1:1443908-1444325	1.0938	0.0016012
89	gene1381	SL1344_RS06565	ydjM	SL1344_RS06565	SL1344_1256	GO:0016021	WP_000505804.1	membrane protein	NC_016810.1:1358455-1359055	1.09236	0.0016012
90	gene1870	chaA	chaA	SL1344_RS08840	SL1344_1699	GO:0008324,GO:0016021	WP_000148418.1	sodium-potassium/proton antiporter ChaA	NC_016810.1:1826105-1827206	1.07933	0.0016012
91	gene2596	prmB	yfcB	SL1344_RS12235	SL1344_2354	GO:0003676,GO:0009007,GO:0018364,GO:0036009	WP_001542329.1	50S ribosomal protein L3 N(5)-glutamine methyltransferase	NC_016810.1:2493377-2494310	1.07601	0.0016012
92	gene4171	ibpA	ibpA	SL1344_RS19610	SL1344_3776	GO:0005737,GO:0050821	WP_001532742.1	heat-shock protein IbpA	NC_016810.1:4031228-4031642	1.07367	0.0016012
93	gene934	potF	potF	SL1344_RS04440	SL1344_0854	GO:0015846,GO:0019808,GO:0042597	WP_000125769.1	spermidine/putrescine ABC transporter substrate-binding protein PotF	NC_016810.1:947644-948757	1.07166	0.0016012
94	gene1259	ndh	ndh	SL1344_RS05975	SL1344_1148	GO:0016491	WP_000211053.1	NAD(P)/FAD-dependent oxidoreductase	NC_016810.1:1250595-1251900	1.06027	0.0016012
95	gene1907	-	-	SL1344_RS09025	SL1344_1736	-	WP_000018967.1	DUF1971 domain-containing protein	NC_016810.1:1866005-1866347	1.05843	0.00883209
96	gene1788	-	rnb	SL1344_RS08500	SL1344_1633	GO:0003723,GO:0005737,GO:0006402,GO:0008859	WP_000485055.1	exoribonuclease 2	NC_016810.1:1751198-1753133	1.05103	0.0016012
97	gene4217	adeP	yieG	SL1344_RS19830	SL1344_3818	GO:0016021,GO:0022857	WP_001214973.1	NCS2 family permease	NC_016810.1:4079044-4080508	1.04643	0.0016012
98	gene1637	-	-	SL1344_RS07775	SL1344_1491	-	WP_000698598.1	DUF1264 domain-containing protein	NC_016810.1:1599482-1600268	1.0447	0.0186102
99	gene1440	pykF	pykF	SL1344_RS06845	SL1344_1312	GO:0000287,GO:0004743,GO:0016301,GO:0030955	WP_000751447.1	pyruvate kinase I	NC_016810.1:1416777-1418190	1.04304	0.0016012
100	gene3856	nfuA	yhgI	SL1344_RS18115	SL1344_3478	GO:0005506,GO:0016226,GO:0051539,GO:0051604	WP_000619387.1	Fe-S biogenesis protein NfuA	NC_016810.1:3690959-3691535	1.04022	0.0016012
101	gene3709	mreC	mreC	SL1344_RS17420	SL1344_3345	GO:0008360	WP_000802543.1	rod shape-determining protein MreC	NC_016810.1:3563327-3564871	1.0385	0.0016012
102	gene4682	pmrB	basS	SL1344_RS22030	SL1344_4228	GO:0000155,GO:0005524,GO:0016021	WP_001212189.1	two-component sensor histidine kinase	NC_016810.1:4553930-4555001	1.03548	0.0016012
103	gene3718	accC	accC	SL1344_RS17460	SL1344_3353	GO:0003989,GO:0004075,GO:0005524,GO:0006633,GO:0046872,GO:2001295	WP_000884627.1	acetyl-CoA carboxylase biotin carboxylase subunit	NC_016810.1:3571995-3573345	1.02625	0.0016012
104	gene1096	pqiA	pqiA	SL1344_RS05220	SL1344_1003	GO:0016021	WP_000333148.1	paraquat-inducible protein A	NC_016810.1:1110248-1111502	1.02606	0.0016012
105	gene2376	-	-	SL1344_RS11200	SL1344_2157	GO:0003677,GO:0003700,GO:0006351	WP_000024658.1	LysR family transcriptional regulator	NC_016810.1:2274597-2275506	1.02165	0.0016012
106	gene108	-	yabI	SL1344_RS00530	SL1344_0105	GO:0016021	WP_001148368.1	DedA family protein	NC_016810.1:122606-123374	1.01533	0.0016012
107	gene749	phrB	phrB	SL1344_RS03585	SL1344_0690	GO:0016829,GO:0018298	WP_001142016.1	deoxyribodipyrimidine photo-lyase	NC_016810.1:774188-775610	1.01361	0.0016012
108	gene4680	proP	proP	SL1344_RS22020	SL1344_4227	GO:0016021,GO:0022857	WP_000919710.1	proline/betaine transporter	NC_016810.1:4552261-4553764	1.01242	0.0016012
109	gene586	fimW	fimW	SL1344_RS02800	SL1344_0545	GO:0003677,GO:0006351,GO:0006355	WP_000944156.1	helix-turn-helix transcriptional regulator	NC_016810.1:612193-612790	1.01185	0.0370458
110	gene4382	typA	typA	SL1344_RS20595	SL1344_3955	GO:0003924,GO:0005525	WP_000572067.1	translational GTPase TypA	NC_016810.1:4238424-4240645	1.01078	0.0016012
111	gene638	-	ybdL	SL1344_RS03045	SL1344_0591	GO:0008483,GO:0009058,GO:0030170	WP_001245592.1	pyridoxal phosphate-dependent aminotransferase	NC_016810.1:664378-665539	1.00973	0.0016012
112	gene2054	tyrP	tyrP	SL1344_RS09690	SL1344_1870	GO:0005887,GO:0015173	WP_001562965.1	tyrosine transporter TyrP	NC_016810.1:1987967-1989179	1.00957	0.0016012
113	gene4493	-	yijO	SL1344_RS21150	SL1344_4066	GO:0003700,GO:0006351,GO:0043565	WP_000274596.1	AraC family transcriptional regulator	NC_016810.1:4353394-4354586	1.00757	0.0172699
114	gene12	dnaJ	dnaJ	SL1344_RS00065	SL1344_0013	GO:0005524,GO:0005737,GO:0006260,GO:0006457,GO:0008270,GO:0009408,GO:0031072,GO:0051082	WP_001119009.1	molecular chaperone DnaJ	NC_016810.1:13594-14734	1.00692	0.0016012
115	gene2411	-	yeiU	SL1344_RS11365	SL1344_2190	GO:0005887,GO:0009103,GO:0009245,GO:0016776,GO:0043165,GO:0050380	WP_000178095.1	phosphatase PAP2 family protein	NC_016810.1:2310240-2310960	1.0046	0.0016012
116	gene507	mscK	aefA	SL1344_RS02435	SL1344_0471	GO:0016021,GO:0055085	WP_000178249.1	mechanosensitive channel MscK	NC_016810.1:534013-537376	1.00352	0.0016012
117	gene1095	-	uup	SL1344_RS05215	SL1344_1002	GO:0003677,GO:0004832,GO:0005524,GO:0005737,GO:0006438,GO:0016887	WP_000053044.1	ABC transporter ATP-binding protein	NC_016810.1:1108326-1110234	1.0023	0.0016012
B. 291 most significantly downregulated genes
1	gene4157	ivbL	ivbL	SL1344_RS19545	SL1344_3763	-	WP_001541152.1	ilvB operon leader peptide IvbL	NC_016810.1:4019023-4019122	-25.4921	0.0223906
2	gene3515	ubiK	yqiC	SL1344_RS16525	SL1344_3169	-	WP_014343900.1	hypothetical protein	NC_016810.1:3379585-3379945	-23.9059	0.0016012
3	gene509	rsmS	ybaM	SL1344_RS02445	SL1344_0473	-	WP_000051161.1	DUF2496 domain-containing protein	NC_016810.1:538422-538590	-21.81	0.00290201
4	gene4108	-	-	SL1344_RS26070	-	-	-	hypothetical protein	NC_016810.1:3971024-3971188	-19.9668	0.0223906
5	gene1732	-	-	SL1344_RS08230	-	-	WP_000936580.1	hypothetical protein	NC_016810.1:1702560-1702770	-19.1433	0.0223906
6	gene3568	tdcB	tdcB	SL1344_RS16765	SL1344_3216	GO:0000166,GO:0003941,GO:0004794,GO:0030170,GO:0070689	WP_000548370.1	serine/threonine dehydratase	NC_016810.1:3432090-3433080	-4.197	0.0016012
7	gene3569	tdcA	tdcA	SL1344_RS16770	SL1344_3217	GO:0003677,GO:0003700,GO:0006351	WP_001094910.1	transcriptional regulator TdcA	NC_016810.1:3433177-3434116	-3.97863	0.0380474
8	gene3049	-	fljB	SL1344_RS14345	SL1344_2756	GO:0005198,GO:0005576,GO:0009420,GO:0071973	WP_000079794.1	flagellin FliC	NC_016810.1:2935805-2937326	-3.68913	0.0016012
9	gene3048	fljA	fljA	SL1344_RS14340	SL1344_2755	GO:0003700	WP_000388997.1	phase 1 flagellin gene repressor	NC_016810.1:2935198-2935738	-3.53648	0.00290201
10	gene4862	argF	-	SL1344_RS22905	SL1344_4395	GO:0004585,GO:0005737,GO:0016597	WP_000237031.1	ornithine carbamoyltransferase	NC_016810.1:4727848-4728853	-3.41938	0.0112957
11	gene2551	-	-	SL1344_RS12015	SL1344_2311	GO:0009401,GO:0016021	WP_001522266.1	PTS ascorbate transporter subunit IIC	NC_016810.1:2450864-2454029	-3.35005	0.0016012
12	gene3566	tdcD	tdcD	SL1344_RS16755	SL1344_3214	GO:0005524,GO:0008980,GO:0046872,GO:0070689	WP_001001853.1	propionate kinase	NC_016810.1:3429464-3430673	-3.10586	0.0016012
13	gene2787	cadA	cadA	SL1344_RS13115	SL1344_2521	GO:0005737,GO:0006520,GO:0016831	WP_001100652.1	lysine decarboxylase CadA	NC_016810.1:2697666-2699811	-2.9881	0.0016012
14	gene4697	dmsB	-	SL1344_RS22110	SL1344_4243	-	WP_000816143.1	dimethylsulfoxide reductase, chain B	NC_016810.1:4575614-4577007	-2.97932	0.0016012
15	gene4696	-	-	SL1344_RS22105	SL1344_4242	GO:0009055,GO:0009389,GO:0030151,GO:0043546,GO:0051539	WP_077248243.1	dimethyl sulfoxide reductase subunit A	NC_016810.1:4573201-4575601	-2.88336	0.0016012
16	gene3567	tdcC	tdcC	SL1344_RS16760	SL1344_3215	GO:0005886,GO:0015293,GO:0015565,GO:0016021,GO:0022889	WP_000108129.1	threonine/serine transporter TdcC	NC_016810.1:3430738-3432070	-2.86878	0.0016012
17	gene2786	cadB	cadB	SL1344_RS13110	SL1344_2520	GO:0006865,GO:0016021,GO:0022857	WP_000100008.1	arginine:agmatine antiporter	NC_016810.1:2696252-2697584	-2.80904	0.0016012
18	gene4905	-	-	SL1344_RS23095	SL1344_4432	-	WP_000864857.1	DUF1062 domain-containing protein	NC_016810.1:4776905-4777514	-2.64076	0.00799499
19	gene5073	-	-	SL1344_RS24460	SL1344_P2_0054	-	WP_001331364.1	protein PndA	NC_017718.1:41920-42073	-2.55662	0.0016012
20	gene3466	-	-	SL1344_RS25925	-	-	WP_001519003.1	hypothetical protein	NC_016810.1:3334472-3334942	-2.50929	0.0016012
21	gene5017	-	pcm	SL1344_RS24230	SL1344_P2_0008	-	WP_000627831.1	hypothetical protein	NC_017718.1:4896-5657	-2.4723	0.03288
22	gene318	-	safA	SL1344_RS01525	SL1344_0295	-	WP_010988970.1	Saf-pilin pilus formation protein SafA	NC_016810.1:341686-342199	-2.42563	0.0016012
23	gene2553	-	-	SL1344_RS12025	SL1344_2313	GO:0016301	WP_000901812.1	PTS ascorbate transporter subunit IIA	NC_016810.1:2454402-2455018	-2.41643	0.0016012
24	gene2754	-	-	SL1344_RS12970	SL1344_2492	GO:0009055,GO:0009389,GO:0030151,GO:0043546,GO:0051539	WP_000508279.1	dimethyl sulfoxide reductase subunit A	NC_016810.1:2658337-2663034	-2.35094	0.0016012
25	gene998	focA	focA	SL1344_RS04735	SL1344_0911	GO:0015499,GO:0016021	WP_000642539.1	formate transporter FocA	NC_016810.1:1014004-1014862	-2.34954	0.0016012
26	gene634	entH	ybdB	SL1344_RS03025	SL1344_0587	GO:0005737,GO:0009239,GO:0016790	WP_000637965.1	proofreading thioesterase EntH	NC_016810.1:660166-660580	-2.32358	0.0016012
27	gene3426	-	nupG	SL1344_RS16100	SL1344_3088	GO:0005887,GO:0015506	WP_001049804.1	nucleoside permease	NC_016810.1:3292157-3293414	-2.31251	0.0016012
28	gene991	-	dmsC	SL1344_RS04695	SL1344_0904	GO:0016021,GO:0019645	WP_000534681.1	dimethyl sulfoxide reductase anchor subunit	NC_016810.1:1004961-1005825	-2.2525	0.0016012
29	gene990	dmsB	dmsB	SL1344_RS04690	SL1344_0903	-	WP_000213069.1	dimethylsulfoxide reductase, chain B	NC_016810.1:1004342-1004960	-2.24268	0.0016012
30	gene4698	-	-	SL1344_RS22115	SL1344_4244	GO:0016021,GO:0019645	WP_000544929.1	dimethyl sulfoxide reductase subunit C	NC_016810.1:4575614-4577007	-2.23246	0.00507867
31	gene2572	-	-	SL1344_RS12115	SL1344_2330	GO:0005524,GO:0006351,GO:0006355,GO:0008134,GO:0043565	WP_000168935.1	sigma-54-dependent Fis family transcriptional regulator	NC_016810.1:2470588-2472016	-2.17571	0.0016012
32	gene4688	melR	melR	SL1344_RS22065	SL1344_4234	GO:0003700,GO:0006351,GO:0043565	WP_000106992.1	transcriptional regulator MelR	NC_016810.1:4562488-4563421	-2.15919	0.0016012
33	gene2222	pocR	pocR	SL1344_RS10480	SL1344_2012	GO:0003700,GO:0006351,GO:0043565	WP_000622326.1	regulatory protein PocR	NC_016810.1:2112113-2113025	-2.14306	0.0016012
34	gene741	speF	speF	SL1344_RS03540	SL1344_0683	GO:0004586,GO:0005737,GO:0006520	WP_001292402.1	ornithine decarboxylase SpeF	NC_016810.1:761473-764988	-2.12975	0.0016012
35	gene989	dmsA	dmsA	SL1344_RS04685	SL1344_0902	GO:0009055,GO:0009389,GO:0030151,GO:0043546,GO:0051539	WP_000850250.1	dimethylsulfoxide reductase subunit A	NC_016810.1:1001887-1004332	-2.12236	0.0016012
36	gene3283	rarD	-	SL1344_RS15445	SL1344_2966	GO:0005887	WP_014343890.1	EamA family transporter RarD	NC_016810.1:3159365-3160253	-2.1162	0.0016012
37	gene2855	-	-	SL1344_RS26745	-	-	WP_072095218.1	hypothetical protein	NC_016810.1:2760406-2762011	-2.10223	0.0016012
38	gene1034	-	-	SL1344_RS04915	SL1344_0946	GO:0051908	WP_000017133.1	exodeoxyribonuclease	NC_016810.1:1056702-1060708	-2.08125	0.0016012
39	gene2788	dtpD	yjdL	SL1344_RS13120	SL1344_2522	GO:0006857,GO:0016021,GO:1904680	WP_000856793.1	MFS transporter	NC_016810.1:2699866-2701327	-2.07931	0.0016012
40	gene4017	-	ysaA	SL1344_RS18895	SL1344_3631	-	WP_001078820.1	oxidoreductase	NC_016810.1:3875333-3875807	-2.06406	0.0016012
41	gene4025	-	lyxK	SL1344_RS18935	SL1344_3639	GO:0005975,GO:0016301,GO:0016773	WP_000074065.1	carbohydrate kinase	NC_016810.1:3882277-3885975	-2.06041	0.00507867
42	gene719	asnB	asnB	SL1344_RS03435	SL1344_0662	GO:0004066,GO:0005524,GO:0006529,GO:0006541	WP_000337041.1	asparagine synthase B	NC_016810.1:738349-740014	-2.05141	0.0016012
43	gene4245	asnA	asnA	SL1344_RS19960	SL1344_3844	GO:0004071,GO:0005524,GO:0005737,GO:0070981	WP_000845121.1	asparagine synthetase A	NC_016810.1:4106618-4107611	-2.0396	0.0016012
44	gene1431	sufA	sufA	SL1344_RS06800	SL1344_1303	GO:0005198,GO:0051536,GO:0097428	WP_000418970.1	Fe-S cluster assembly scaffold SufA	NC_016810.1:1409166-1409535	-2.01514	0.0144037
45	gene633	entA	entA	SL1344_RS03020	SL1344_0586	GO:0008667,GO:0019290	WP_000145522.1	2,3-dihydro-2,3-dihydroxybenzoate dehydrogenase	NC_016810.1:658551-660164	-2.01427	0.0016012
46	gene2220	-	cibB	SL1344_RS10470	SL1344_2010	GO:0005886,GO:0009236,GO:0015420,GO:0016021,GO:0048472	WP_000153648.1	cobalamin biosynthesis protein	NC_016810.1:2109180-2111516	-2.0125	0.00507867
47	gene1568	-	-	SL1344_RS07450	SL1344_1429	GO:0009055,GO:0009389,GO:0030151,GO:0043546,GO:0051539	WP_001117602.1	dimethyl sulfoxide reductase subunit A	NC_016810.1:1533805-1536244	-2.00624	0.0016012
48	gene4718	aspA	aspA	SL1344_RS22210	SL1344_4263	GO:0006099,GO:0006531,GO:0008797	WP_000069440.1	aspartate ammonia-lyase	NC_016810.1:4591525-4592962	-1.98125	0.0016012
49	gene620	-	fepA	SL1344_RS02955	SL1344_0573	GO:0005506,GO:0009279,GO:0015891,GO:0038023	WP_001034955.1	TonB-dependent siderophore receptor	NC_016810.1:641045-643301	-1.94825	0.0016012
50	gene1041	-	-	SL1344_RS04945	SL1344_0952	GO:0006260	WP_000062941.1	hypothetical protein	NC_016810.1:1062810-1063794	-1.94643	0.0016012
51	gene3272	fucP	-	SL1344_RS15390	SL1344_2955	GO:0015150,GO:0016021	WP_000528627.1	L-fucose:H+ symporter permease	NC_016810.1:3148333-3149650	-1.94375	0.0016012
52	gene658	citF	citF	SL1344_RS03135	SL1344_0609	GO:0006084,GO:0008814,GO:0008815,GO:0009346	WP_000192315.1	citrate lyase subunit alpha	NC_016810.1:683316-684846	-1.93268	0.037553
53	gene1164	-	-	SL1344_RS05530	-	-	WP_000245336.1	hypothetical protein	NC_016810.1:1170428-1171492	-1.91366	0.0016012
54	gene2138	-	tesB	SL1344_RS10080	SL1344_1944	-	WP_000702408.1	head-tail adaptor protein	NC_016810.1:2053301-2055067	-1.91257	0.0104881
55	gene632	-	entB	SL1344_RS03015	SL1344_0585	GO:0008908	WP_001007166.1	isochorismatase	NC_016810.1:658551-660164	-1.91158	0.0016012
56	gene619	entD	entD	SL1344_RS02950	SL1344_0572	GO:0000287,GO:0008897,GO:0009239,GO:0009366	WP_000958064.1	enterobactin synthase component D	NC_016810.1:640295-641000	-1.87991	0.0016012
57	gene2490	glpA	glpA	SL1344_RS11725	SL1344_2253	GO:0005886,GO:0006072,GO:0009331,GO:0010181,GO:0046174,GO:0050660,GO:0052591	WP_000857292.1	anaerobic glycerol-3-phosphate dehydrogenase subunit A	NC_016810.1:2387951-2392016	-1.83494	0.0016012
58	gene698	-	hscC	SL1344_RS03330	SL1344_0648	GO:0005524	WP_000368034.1	molecular chaperone HscC	NC_016810.1:721943-723623	-1.83105	0.0016012
59	gene2053	-	yecH	SL1344_RS09685	SL1344_1869	-	WP_000377238.1	DUF2492 domain-containing protein	NC_016810.1:1987501-1987741	-1.82662	0.0016012
60	gene3357	-	-	SL1344_RS15790	SL1344_3028	-	WP_000819369.1	transporter	NC_016810.1:3231507-3232401	-1.82269	0.0296304
61	gene623	entF	entF	SL1344_RS02970	SL1344_0576	GO:0009058,GO:0016788	WP_000194140.1	enterobactin synthase subunit F	NC_016810.1:644734-648834	-1.82109	0.0016012
62	gene1043	-	glpR	SL1344_RS04955	SL1344_0954	-	WP_000113629.1	DNA-binding protein	NC_016810.1:1064556-1065212	-1.81447	0.00404261
63	gene4717	dcuA	dcuA	SL1344_RS22205	SL1344_4262	GO:0015556,GO:0016021	WP_000637595.1	C4-dicarboxylate ABC transporter	NC_016810.1:4590109-4591411	-1.78348	0.0016012
64	gene2255	sopA	sopA	SL1344_RS10630	SL1344_2043	GO:0004842	WP_000703998.1	SPI-1 type III secretion system effector HECT-type E3 ubiquitin transferase SopA	NC_016810.1:2139112-2141633	-1.78122	0.0016012
65	gene1567	-	-	SL1344_RS07445	SL1344_1428	GO:0009055,GO:0009389,GO:0030151,GO:0043546,GO:0051539	WP_000705294.1	dimethyl sulfoxide reductase subunit A	NC_016810.1:1531271-1533707	-1.7741	0.0016012
66	gene3052	iroB	iroB	SL1344_RS14355	SL1344_2758	GO:0016740	WP_001221110.1	glycosyl transferase	NC_016810.1:2938952-2940068	-1.76435	0.0016012
67	gene3018	-	-	SL1344_RS14180	-	-	-	integrase	NC_016810.1:2900733-2901979	-1.75308	0.0307395
68	gene3148	flhA	fhlA	SL1344_RS14805	SL1344_2839	GO:0000160,GO:0005524,GO:0006355,GO:0008134,GO:0043565	WP_000122692.1	formate hydrogenlyase transcriptional activator	NC_016810.1:3026280-3028359	-1.74722	0.0016012
69	gene484	-	ybaE	SL1344_RS02330	SL1344_0450	-	WP_001238163.1	ABC transporter substrate-binding protein	NC_016810.1:511916-513617	-1.7369	0.0016012
70	gene3891	-	-	SL1344_RS18285	-	-	WP_000667440.1	ribokinase RbsK	NC_016810.1:3737691-3738906	-1.72962	0.00290201
71	gene347	-	-	SL1344_RS01675	SL1344_0322	-	WP_001539227.1	DUF1889 domain-containing protein	NC_016810.1:370216-370540	-1.7261	0.0016012
72	gene3110	-	-	SL1344_RS14630	SL1344_tRNA0050	-	-	tRNA-Ser	NC_016810.1:2993130-2993223	-1.71781	0.0223906
73	gene186	-	yadI	SL1344_RS00905	SL1344_0179	GO:0009401,GO:0016021	WP_000901960.1	PTS sugar transporter subunit IIA	NC_016810.1:209288-209729	-1.70985	0.00883209
74	gene4772	bsmA	yjfO	SL1344_RS22480	SL1344_4312	-	WP_000586836.1	biofilm peroxide resistance protein BsmA	NC_016810.1:4642266-4642596	-1.7086	0.0016012
75	gene3447	-	-	SL1344_RS16205	SL1344_3107	GO:0006807,GO:0016787	WP_001137806.1	amidohydrolase	NC_016810.1:3313847-3314726	-1.70211	0.026345
76	gene4798	-	cpdB	SL1344_RS22600	SL1344_4336	GO:0000166,GO:0008663,GO:0009166,GO:0046872	WP_000589395.1	2',3'-cyclic-nucleotide 2'-phosphodiesterase/3'-nucleotidase	NC_016810.1:4660139-4662083	-1.69398	0.0016012
77	gene973	-	-	SL1344_RS04615	SL1344_0888	GO:0003824	WP_000097893.1	hydrolase	NC_016810.1:984215-984893	-1.69195	0.0016012
78	gene4145	-	-	SL1344_RS19485	SL1344_3751	GO:0003677,GO:0003700,GO:0006351	WP_000854956.1	GntR family transcriptional regulator	NC_016810.1:4005751-4006495	-1.6889	0.0016012
79	gene2628	-	yfeC	SL1344_RS12385	SL1344_2379	-	WP_000472034.1	hypothetical protein	NC_016810.1:2527068-2527431	-1.68353	0.0136909
80	gene4867	-	yjgK	SL1344_RS22920	SL1344_4398	-	WP_000583461.1	YhcH/YjgK/YiaL family protein	NC_016810.1:4731638-4732256	-1.68057	0.0016012
81	gene4971	-	yjjI	SL1344_RS23425	SL1344_4493	-	WP_001111692.1	YjjI family glycine radical enzyme	NC_016810.1:4839368-4841751	-1.67257	0.0257611
82	gene3143	hypA	hypA	SL1344_RS14780	SL1344_2834	GO:0006464,GO:0008270,GO:0016151,GO:0051604	WP_000544461.1	protein HypA	NC_016810.1:3022209-3022730	-1.66673	0.00290201
83	gene4667	nrfA	nrfA	SL1344_RS21950	SL1344_4213	GO:0005506,GO:0005509,GO:0020037,GO:0042128,GO:0042279,GO:0042597	WP_000101771.1	ammonia-forming cytochrome c nitrite reductase subunit c552	NC_016810.1:4537395-4538832	-1.65342	0.0016012
84	gene3235	-	ygcB	SL1344_RS15230	SL1344_2923	GO:0004536,GO:0033680,GO:0051607	WP_000029738.1	CRISPR-associated helicase/endonuclease Cas3	NC_016810.1:3106051-3108715	-1.65203	0.0016012
85	gene1126	-	orfX	SL1344_RS05365	SL1344_1031	-	WP_001111006.1	DUF3950 domain-containing protein	NC_016810.1:1136569-1136740	-1.64763	0.0016012
86	gene992	-	ycaD	SL1344_RS04705	SL1344_0905	GO:0005215,GO:0005886,GO:0016021,GO:0055085	WP_000109271.1	MFS transporter	NC_016810.1:1006174-1007323	-1.64556	0.0016012
87	gene3019	-	-	SL1344_RS14190	SL1344_2725	-	WP_010989063.1	hypothetical protein	NC_016810.1:2902025-2902619	-1.63161	0.0241103
88	gene4919	-	yjiH	SL1344_RS23160	SL1344_4445	GO:0016021	WP_000068750.1	hypothetical protein	NC_016810.1:4787860-4788990	-1.62739	0.00507867
89	gene2346	yehD	stcA	SL1344_RS11060	SL1344_2129	GO:0007155,GO:0009289	WP_000830686.1	fimbrial protein	NC_016810.1:2244073-2245343	-1.62601	0.0016012
90	gene1165	phoH	phoH	SL1344_RS05535	SL1344_1064	GO:0005524	WP_001617488.1	phosphate starvation-inducible protein PhoH	NC_016810.1:1170428-1171492	-1.62586	0.0016012
91	gene3731	rrf	-	SL1344_RS17525	SL1344_rRNA0007	-	-	5S ribosomal RNA	NC_016810.1:3588046-3588162	-1.62501	0.0016012
92	gene3448	-	-	SL1344_RS16210	SL1344_3108	GO:0016021,GO:0022857	WP_000784371.1	hexuronate transporter ExuT	NC_016810.1:3315121-3316426	-1.62258	0.0016012
93	gene1540	ompS2	ompN	SL1344_RS07320	SL1344_1404	GO:0006811,GO:0015288,GO:0046930	WP_000824309.1	porin OmpS2	NC_016810.1:1506528-1507662	-1.62004	0.0016012
94	gene4937	btsT	yjiY	SL1344_RS23255	SL1344_4463	GO:0009267,GO:0016021	WP_000379927.1	carbon starvation protein	NC_016810.1:4808147-4810298	-1.61867	0.0016012
95	gene2169	-	-	SL1344_RS10225	-	-	WP_000997190.1	hypothetical protein	NC_016810.1:2073753-2074125	-1.60616	0.0016012
96	gene811	-	-	SL1344_RS03875	SL1344_0742	GO:0016021,GO:0055085	WP_014343991.1	cation transporter	NC_016810.1:827826-829074	-1.60284	0.0419694
97	gene1252	fhuE	fhuE	SL1344_RS05940	SL1344_1141	GO:0005506,GO:0009279,GO:0015891,GO:0038023	WP_000008410.1	TonB-dependent siderophore receptor	NC_016810.1:1244028-1246203	-1.60227	0.0016012
98	gene3465	hybO	hypO	SL1344_RS16290	SL1344_3124	GO:0008901,GO:0009375,GO:0016021,GO:0046872,GO:0051538,GO:0051539	WP_000145429.1	hydrogenase 2 small subunit	NC_016810.1:3333346-3334465	-1.6019	0.0016012
99	gene68	caiF	caiF	SL1344_RS00345	SL1344_0069	GO:0006351	WP_000333324.1	transcriptional activator CaiF	NC_016810.1:80550-80946	-1.587	0.0016012
100	gene2180	mtfA	yeeI	SL1344_RS10280	SL1344_1977	GO:0005737,GO:0008237	WP_000598920.1	protein MtfA	NC_016810.1:2080065-2080863	-1.58566	0.0016012
101	gene2516	menD	menD	SL1344_RS11850	SL1344_2278	GO:0000287,GO:0009234,GO:0030145,GO:0030976,GO:0070204	WP_000116392.1	2-succinyl-5-enolpyruvyl-6-hydroxy-3-cyclohexene-1-carboxylate synthase	NC_016810.1:2412586-2415012	-1.57977	0.0016012
102	gene3053	iroC	iroC	SL1344_RS14360	SL1344_2759	GO:0005524,GO:0016021,GO:0042626	WP_001111809.1	ABC transporter ATP-binding protein	NC_016810.1:2940148-2943802	-1.57927	0.0016012
103	gene74	caiT	caiT	SL1344_RS00375	SL1344_0075	GO:0005886,GO:0009437,GO:0016021,GO:0044667,GO:1900751	WP_000787076.1	L-carnitine/gamma-butyrobetaine antiporter	NC_016810.1:86688-88206	-1.57615	0.040998
104	gene5066	-	-	SL1344_RS24425	SL1344_P2_0047	-	WP_001077019.1	DUF4942 domain-containing protein	NC_017718.1:32466-33315	-1.56937	0.00290201
105	gene3203	-	-	SL1344_RS15070	SL1344_2891	GO:0003677,GO:0003700,GO:0006351	WP_000216297.1	LysR family transcriptional regulator	NC_016810.1:3077150-3078083	-1.56894	0.0016012
106	gene4699	-	-	SL1344_RS22120	SL1344_4245	-	WP_001112218.1	molecular chaperone	NC_016810.1:4577022-4577676	-1.56685	0.0016012
107	gene4771	-	yjfN	SL1344_RS22475	SL1344_4311	-	WP_000441025.1	DUF1471 domain-containing protein	NC_016810.1:4641860-4642181	-1.56641	0.0302089
108	gene3271	fucA	fucA	SL1344_RS15385	SL1344_2954	GO:0008270,GO:0008738,GO:0019568,GO:0042355	WP_000440819.1	L-fuculose-phosphate aldolase	NC_016810.1:3147131-3147779	-1.55955	0.0433317
109	gene3237	sopD	sopD	SL1344_RS15235	SL1344_2924	GO:0009405,GO:0033644	WP_001145543.1	SPI-1 type III secretion system effector SopD	NC_016810.1:3109159-3110113	-1.55316	0.0016012
110	gene4573	pepE	pepE	SL1344_RS21510	SL1344_4125	-	WP_000421792.1	peptidase E	NC_016810.1:4435284-4435974	-1.54288	0.0016012
111	gene2221	-	cbiA	SL1344_RS10475	SL1344_2011	GO:0005524,GO:0006541,GO:0009236,GO:0042242,GO:0043775	WP_000741259.1	cobyrinic acid a,c-diamide synthase	NC_016810.1:2109180-2111516	-1.53163	0.0016012
112	gene5095	traJ	traJ	SL1344_RS24560	SL1344_P2_0074	-	WP_001024972.1	plasmid transfer ATPase TraJ	NC_017718.1:62906-65612	-1.52905	0.00707475
113	gene2147	-	yajD	SL1344_RS25470	SL1344_1952	GO:0003676,GO:0004519	WP_001135225.1	HNH endonuclease	NC_016810.1:2060953-2061304	-1.52626	0.0151396
114	gene1109	mgsA	mgsA	SL1344_RS05285	SL1344_1016	GO:0008929,GO:0019242	WP_000424187.1	methylglyoxal synthase	NC_016810.1:1124845-1125304	-1.52592	0.0016012
115	gene3240	cysJ	cysJ	SL1344_RS15250	SL1344_2927	GO:0000103,GO:0004783,GO:0010181,GO:0019344,GO:0050660,GO:0070814	WP_000210927.1	assimilatory sulfite reductase (NADPH) flavoprotein subunit	NC_016810.1:3111010-3114522	-1.51509	0.0223906
116	gene3450	-	-	SL1344_RS16220	SL1344_3110	GO:0016491,GO:0019594,GO:0050662	WP_000437132.1	fructuronate reductase	NC_016810.1:3318125-3319598	-1.51087	0.0016012
117	gene5075	-	-	SL1344_RS24470	SL1344_P2_0054A	-	WP_001275298.1	hypothetical protein	NC_017718.1:42695-42992	-1.50904	0.0016012
118	gene4197	-	-	SL1344_RS19740	SL1344_3801	GO:0003677,GO:0003700,GO:0006351	WP_001054589.1	LysR family transcriptional regulator	NC_016810.1:4059253-4060150	-1.49931	0.0016012
119	gene699	-	-	SL1344_RS03335	SL1344_0649	-	WP_000498891.1	hypothetical protein	NC_016810.1:723698-724937	-1.49547	0.0016012
120	gene2487	-	-	SL1344_RS11710	SL1344_2250	GO:0003677,GO:0003700,GO:0006351	WP_000176719.1	LysR family transcriptional regulator	NC_016810.1:2384251-2385130	-1.49422	0.0016012
121	gene496	ffs	-	SL1344_RS24775	-	-	-	signal recognition particle sRNA small type	NC_016810.1:523918-524015	-1.48867	0.0016012
122	gene348	-	-	SL1344_RS01680	SL1344_0323	GO:0005215,GO:0016021,GO:0055085	WP_012543325.1	MFS transporter	NC_016810.1:370880-372119	-1.4866	0.0016012
123	gene3126	gutQ	gutQ	SL1344_RS14700	SL1344_2818	GO:0005975,GO:0019146,GO:0046872,GO:0097367,GO:1901135	WP_001278200.1	arabinose 5-phosphate isomerase GutQ	NC_016810.1:3004212-3007461	-1.48214	0.0016012
124	gene809	-	-	SL1344_RS03865	SL1344_0740	GO:0003677,GO:0003700,GO:0006351	WP_000405925.1	LysR family transcriptional regulator	NC_016810.1:825708-826599	-1.47914	0.0016012
125	gene4882	idnT	idnT	SL1344_RS22990	SL1344_4412	GO:0015128,GO:0016021	WP_001128356.1	fructuronate transporter	NC_016810.1:4746375-4747695	-1.47238	0.0016012
126	gene4647	siiD	-	SL1344_RS21865	SL1344_4196	GO:0009306,GO:0016021	WP_001081935.1	HlyD family type I secretion periplasmic adaptor subunit	NC_016810.1:4499148-4503749	-1.46887	0.0223906
127	gene4226	-	-	SL1344_RS19875	SL1344_3827	-	WP_000213163.1	peptide ABC transporter substrate-binding protein	NC_016810.1:4088437-4090195	-1.46234	0.0016012
128	gene1135	hpaB	hpaB	SL1344_RS05400	SL1344_1038	GO:0010124,GO:0016627,GO:0016712,GO:0050660	WP_000801497.1	4-hydroxyphenylacetate 3-monooxygenase, oxygenase component	NC_016810.1:1142047-1143610	-1.45968	0.0016012
129	gene4439	-	sbp	SL1344_RS20885	SL1344_4012	GO:0015419,GO:1901681	WP_000758711.1	sulfate-binding protein	NC_016810.1:4294933-4295923	-1.45335	0.0016012
130	gene4135	-	-	SL1344_RS19435	SL1344_3740	GO:0004553,GO:0005975	WP_001270489.1	glycoside hydrolase family 1 protein	NC_016810.1:3997256-3998639	-1.45183	0.0016012
131	gene1566	dmsB	-	SL1344_RS07440	SL1344_1427	-	WP_000213064.1	dimethylsulfoxide reductase, chain B	NC_016810.1:1530643-1531261	-1.43981	0.0016012
132	gene2674	eutC	eutC	SL1344_RS12615	SL1344_2420	GO:0006520,GO:0008851,GO:0031419,GO:0046336	WP_000372335.1	ethanolamine ammonia-lyase light chain	NC_016810.1:2564051-2564948	-1.4381	0.0218379
133	gene4276	ilvC	ilvC	SL1344_RS20115	SL1344_3869	GO:0000287,GO:0004455,GO:0009097,GO:0009099,GO:0016853	WP_000024948.1	ketol-acid reductoisomerase	NC_016810.1:4138921-4140397	-1.43756	0.0016012
134	gene36	-	-	SL1344_RS00185	SL1344_0037	GO:0003824,GO:0046872,GO:0051539	WP_000971148.1	anaerobic sulfatase maturase	NC_016810.1:41722-42913	-1.43297	0.0016012
135	gene2174	-	-	SL1344_RS10250	SL1344_1972	-	WP_000065095.1	hypothetical protein	NC_016810.1:2075756-2077943	-1.429	0.00968374
136	gene1446	ttrA	ttrA	SL1344_RS06870	SL1344_1317	GO:0016491,GO:0043546,GO:0046872,GO:0051536	WP_000002375.1	tetrathionate reductase subunit A	NC_016810.1:1423206-1427284	-1.42585	0.0016012
137	gene765	-	-	SL1344_RS03660	SL1344_0706	GO:0016740	WP_000273739.1	glycosyltransferase family 2 protein	NC_016810.1:788324-790103	-1.4133	0.0016012
138	gene3733	rrf	-	SL1344_RS17535	SL1344_rRNA0008	-	-	5S ribosomal RNA	NC_016810.1:3588291-3588407	-1.40781	0.0016012
139	gene631	entE	entE	SL1344_RS03010	SL1344_0584	GO:0008668,GO:0016874,GO:0019290	WP_001222445.1	2,3-dihydroxybenzoate-AMP ligase	NC_016810.1:656927-658538	-1.40695	0.0016012
140	gene745	kdpB	kdpB	SL1344_RS03565	SL1344_0687	GO:0000287,GO:0005524,GO:0005887,GO:0008556	WP_000088019.1	K(+)-transporting ATPase subunit B	NC_016810.1:769697-771746	-1.40591	0.0016012
141	gene1558	bioD	ynfK	SL1344_RS07400	SL1344_1419	GO:0000287,GO:0004141,GO:0005524,GO:0005737,GO:0009102	WP_000919233.1	dethiobiotin synthase	NC_016810.1:1523300-1525241	-1.39235	0.0016012
142	gene4939	-	-	SL1344_RS23265	SL1344_4465	GO:0003677,GO:0005524,GO:0006351,GO:0006355,GO:0008134,GO:0009401,GO:0016021	WP_001224211.1	sigma-54 dependent transcriptional regulator	NC_016810.1:4812649-4815415	-1.38244	0.0016012
143	gene5049	-	ssb	SL1344_RS24360	SL1344_P2_0035	-	WP_001276120.1	single-stranded DNA-binding protein	NC_017718.1:23046-23777	-1.37698	0.0307395
144	gene3560	-	yhaK	SL1344_RS16725	SL1344_3208	-	WP_000633547.1	pirin family protein	NC_016810.1:3421717-3422419	-1.37636	0.0016012
145	gene4144	-	-	SL1344_RS19480	SL1344_3750	GO:0016301	WP_001152234.1	PTS sugar transporter subunit IIA	NC_016810.1:4004976-4005734	-1.37566	0.0016012
146	gene3382	-	-	SL1344_RS15895	SL1344_3048	GO:0005215,GO:0016021	WP_000124001.1	ECF transporter S component	NC_016810.1:3254467-3255046	-1.37382	0.02362
147	gene2001	-	yebK	SL1344_RS09440	SL1344_1821	GO:0003677,GO:0003700,GO:0006351,GO:0097367,GO:1901135	WP_001056720.1	transcriptional regulator HexR	NC_016810.1:1939051-1939921	-1.37035	0.0016012
148	gene2170	-	pps	SL1344_RS10230	SL1344_1969	-	WP_000080415.1	DUF2303 domain-containing protein	NC_016810.1:2074182-2075010	-1.36422	0.0016012
149	gene1357	-	-	SL1344_RS06460	SL1344_1235	-	WP_001254681.1	DUF1496 domain-containing protein	NC_016810.1:1337070-1337722	-1.35814	0.0016012
150	gene3368	ssrS	-	SL1344_RS24870	-	-	-	6S RNA	NC_016810.1:3242817-3243001	-1.35423	0.0016012
151	gene2344	-	stcC	SL1344_RS11050	SL1344_2127	GO:0009279,GO:0009297,GO:0015473,GO:0016021	WP_000945364.1	fimbrial biogenesis outer membrane usher protein	NC_016810.1:2241570-2244060	-1.35129	0.0016012
152	gene3955	pdeH	yhjH	SL1344_RS18605	SL1344_3576	-	WP_000595626.1	cyclic-guanylate-specific phosphodiesterase	NC_016810.1:3807908-3808676	-1.3503	0.0016012
153	gene3449	uxuA	-	SL1344_RS16215	SL1344_3109	GO:0006064,GO:0008927,GO:0016787	WP_000815487.1	mannonate dehydratase	NC_016810.1:3316830-3318015	-1.34981	0.0016012
154	gene4480	-	-	SL1344_RS21085	SL1344_4053	-	WP_001134807.1	hypothetical protein	NC_016810.1:4336954-4338079	-1.34688	0.0016012
155	gene5099	-	traF	SL1344_RS24580	SL1344_P2_0078	-	WP_000976351.1	conjugal transfer protein TraF	NC_017718.1:66650-67853	-1.34469	0.0016012
156	gene4278	-	-	SL1344_RS20125	-	-	WP_001687385.1	hypothetical protein	NC_016810.1:4140873-4141208	-1.3411	0.0016012
157	gene665	dcuC	dcuC	SL1344_RS03165	SL1344_0615	GO:0015556,GO:0016021	WP_000958610.1	anaerobic C4-dicarboxylate transporter DcuC	NC_016810.1:689878-691264	-1.33411	0.0016012
158	gene621	fes	fes	SL1344_RS02960	SL1344_0574	GO:0005506,GO:0005737,GO:0006826,GO:0008849	WP_000656600.1	enterochelin esterase	NC_016810.1:643489-644704	-1.33328	0.0016012
159	gene1275	pepT	pepT	SL1344_RS06055	SL1344_1164	GO:0005737,GO:0008237,GO:0008270,GO:0043171,GO:0045148	WP_000359410.1	peptidase T	NC_016810.1:1269558-1270788	-1.33323	0.0016012
160	gene4829	iolD	-	SL1344_RS22740	SL1344_4362	GO:0000287,GO:0016823,GO:0019310,GO:0030976	WP_000849477.1	3D-(3,5/4)-trihydroxycyclohexane-1,2-dione acylhydrolase (decyclizing)	NC_016810.1:4695350-4697291	-1.33071	0.0016012
161	gene764	-	-	SL1344_RS03655	SL1344_0705	GO:0005524,GO:0016887	WP_000702849.1	sugar ABC transporter ATP-binding protein	NC_016810.1:787520-788231	-1.33057	0.0016012
162	gene3857	gntT	gntT	SL1344_RS18120	SL1344_3479	GO:0015128,GO:0016021	WP_001131737.1	idonate transporter	NC_016810.1:3691911-3693228	-1.32532	0.0016012
163	gene2161	-	-	SL1344_RS10190	SL1344_1964	-	WP_000061500.1	helix-turn-helix domain-containing protein	NC_016810.1:2067385-2071893	-1.32445	0.0274194
164	gene1771	pspE	pspE	SL1344_RS08415	SL1344_1616	-	WP_000913428.1	thiosulfate sulfurtransferase PspE	NC_016810.1:1737326-1737641	-1.32077	0.0016012
165	gene2067	sdiA	sdiA	SL1344_RS09755	SL1344_1879	GO:0003677,GO:0006351,GO:0006355	WP_001157166.1	transcriptional regulator SdiA	NC_016810.1:1997225-1997948	-1.31762	0.0016012
166	gene850	moaA	moaA	SL1344_RS04060	SL1344_0778	GO:0005525,GO:0006777,GO:0019008,GO:0046872,GO:0051539,GO:0061798,GO:1904047	WP_000168180.1	cyclic pyranopterin monophosphate synthase	NC_016810.1:869892-870882	-1.31605	0.0016012
167	gene1881	ychH	ychH	SL1344_RS08895	SL1344_1710	GO:0016021	WP_000823878.1	membrane protein	NC_016810.1:1837415-1837694	-1.31258	0.0016012
168	gene3860	malT	malT	SL1344_RS18135	SL1344_3482	GO:0003677,GO:0003700,GO:0005524,GO:0005975,GO:0006351,GO:0045893,GO:0045913	WP_000907029.1	transcriptional regulator	NC_016810.1:3698421-3701127	-1.3091	0.0016012
169	gene4182	-	-	SL1344_RS19665	SL1344_3786	GO:0004601,GO:0009055,GO:0016021,GO:0020037,GO:0046872	WP_000724476.1	cytochrome-c peroxidase	NC_016810.1:4039908-4041309	-1.30802	0.0016012
170	gene3073	gabP	gabP	SL1344_RS14460	SL1344_2777	GO:0015185,GO:0016021	WP_000531282.1	GABA permease	NC_016810.1:2965585-2966986	-1.30004	0.00883209
171	gene3546	-	ygjR	SL1344_RS16660	SL1344_3196	GO:0016491	WP_000617687.1	gfo/Idh/MocA family oxidoreductase	NC_016810.1:3411710-3412709	-1.29497	0.0016012
172	gene2963	sopE	sopE2	SL1344_RS13925	SL1344_2674	GO:0005085,GO:0005096,GO:0005576,GO:0009405,GO:0031532,GO:0090630	WP_000161707.1	SPI-1 type III secretion system guanine nucleotide exchange factor SopE	NC_016810.1:2863003-2863726	-1.29092	0.0016012
173	gene4881	-	idnR	SL1344_RS22985	SL1344_4411	GO:0003677,GO:0006351,GO:0006355	WP_001244065.1	transcriptional regulator	NC_016810.1:4745313-4746312	-1.29019	0.0016012
174	gene4931	hsdR	hsdR	SL1344_RS23225	SL1344_4457	GO:0003677,GO:0004519,GO:0005524,GO:0006304	WP_001043484.1	type I restriction-modification system deoxyribonuclease	NC_016810.1:4801341-4804851	-1.2892	0.0016012
175	gene3579	garD	garD	SL1344_RS16790	SL1344_3223	GO:0008867,GO:0046392	WP_001273723.1	galactarate dehydratase	NC_016810.1:3439373-3440945	-1.2725	0.0016012
176	gene3330	stdB	stdB	SL1344_RS15670	SL1344_3007	GO:0009279,GO:0009297,GO:0015473,GO:0016021	WP_000705483.1	fimbrial biogenesis outer membrane usher protein	NC_016810.1:3209942-3212432	-1.26916	0.0016012
177	gene2404	fruB	fruF	SL1344_RS11330	SL1344_2183	GO:0005737,GO:0009401,GO:0016301	WP_000487287.1	multiphosphoryl transfer protein	NC_016810.1:2303001-2305070	-1.26915	0.0016012
178	gene3565	pflB	tdcE	SL1344_RS16750	SL1344_3213	GO:0005737,GO:0005975,GO:0008861	WP_000867323.1	formate C-acetyltransferase	NC_016810.1:3427136-3429431	-1.26615	0.0016012
179	gene804	zitB	ybgR	SL1344_RS03840	SL1344_0735	GO:0005385,GO:0005886,GO:0016021	WP_000951251.1	zinc transporter ZitB	NC_016810.1:820556-822211	-1.26138	0.0437645
180	gene1042	-	-	SL1344_RS04950	SL1344_0953	GO:0005524	WP_000800010.1	DNA replication protein DnaC	NC_016810.1:1063796-1064546	-1.25637	0.0016012
181	gene4488	-	frwC	SL1344_RS21125	SL1344_4061	GO:0005351,GO:0008982,GO:0009401,GO:0016021	WP_000661597.1	PTS fructose transporter subunit IIC	NC_016810.1:4348738-4349818	-1.25222	0.0016012
182	gene1959	-	-	SL1344_RS09270	SL1344_1785	GO:0016021	WP_000422882.1	DUF1398 domain-containing protein	NC_016810.1:1910985-1911381	-1.25139	0.0205685
183	gene392	-	prpD	SL1344_RS01895	SL1344_0365	GO:0019629,GO:0047547,GO:0051537	WP_000107071.1	2-methylcitrate dehydratase	NC_016810.1:419681-421133	-1.25117	0.00609178
184	gene3125	srlR	srlR	SL1344_RS14695	SL1344_2817	GO:0003677,GO:0003700,GO:0006351	WP_000804536.1	transcriptional regulator	NC_016810.1:3004212-3007461	-1.24913	0.0252296
185	gene4938	tsr	tsr	SL1344_RS23260	SL1344_4464	GO:0004888,GO:0006935,GO:0007165,GO:0016021	WP_000919519.1	methyl-accepting chemotaxis protein	NC_016810.1:4810664-4812326	-1.24679	0.0016012
186	gene3121	srlE	srlE	SL1344_RS14670	SL1344_2813	GO:0008982,GO:0009401,GO:0016021	WP_000199033.1	PTS sorbitol transporter subunit IIB	NC_016810.1:3000883-3002415	-1.24548	0.0179572
187	gene281	tssF	-	SL1344_RS01355	SL1344_0262	-	WP_000371510.1	type VI secretion system baseplate subunit TssF	NC_016810.1:305721-308597	-1.24524	0.00799499
188	gene2171	-	-	SL1344_RS10235	SL1344_1970	-	WP_000008351.1	hypothetical protein	NC_016810.1:2075146-2075686	-1.23465	0.0016012
189	gene3091	nrdE	nrdE	SL1344_RS14540	SL1344_2792	GO:0004748,GO:0005524,GO:0006260	WP_000246625.1	class 1b ribonucleoside-diphosphate reductase subunit alpha	NC_016810.1:2974432-2977202	-1.23098	0.0241103
190	gene879	dps	dps	SL1344_RS04205	SL1344_0806	GO:0003677,GO:0005737,GO:0006879,GO:0008199,GO:0016722,GO:0030261	WP_000100805.1	DNA starvation/stationary phase protection protein	NC_016810.1:896747-897251	-1.23051	0.0016012
191	gene3176	sicA	sicA	SL1344_RS14940	SL1344_2865	-	WP_000386309.1	type III secretion system translocator chaperone SicA	NC_016810.1:3053473-3053971	-1.2264	0.0016012
192	gene1434	sufD	sufD	SL1344_RS06815	SL1344_1306	GO:0016226	WP_000907925.1	signal peptide peptidase SppA	NC_016810.1:1411047-1414257	-1.22563	0.00507867
193	gene1935	-	-	SL1344_RS09155	SL1344_1762	GO:0005886,GO:0016021	WP_000156280.1	DUF986 domain-containing protein	NC_016810.1:1888843-1889302	-1.21926	0.0016012
194	gene3852	feoC	yhgG	SL1344_RS18095	SL1344_3474	GO:0003677,GO:0005506,GO:0051536	WP_000157589.1	ferrous iron transporter C	NC_016810.1:3687988-3688225	-1.21919	0.0016012
195	gene2048	-	araH	SL1344_RS09660	SL1344_1864	-	WP_000754800.1	DJ-1 family protein	NC_016810.1:1983699-1984257	-1.21861	0.0016012
196	gene2373	-	-	SL1344_RS11185	SL1344_2154	GO:0016787	WP_000170621.1	FAA hydrolase family protein	NC_016810.1:2271347-2272049	-1.21758	0.0016012
197	gene3173	sipD	sipD	SL1344_RS14925	SL1344_2862	GO:0009405	WP_000932246.1	SPI-1 type III secretion system needle tip complex protein SipD	NC_016810.1:3049330-3050362	-1.21725	0.0016012
198	gene4942	-	-	SL1344_RS23280	SL1344_4468	GO:0009401,GO:0016021	WP_000228865.1	PTS mannose/fructose/sorbose/N-acetylgalactosamine transporter subunit IIC	NC_016810.1:4816440-4818046	-1.21529	0.0285469
199	gene3511	-	-	SL1344_RS16505	SL1344_3165	GO:0004062,GO:0042597,GO:0047686	WP_000460259.1	aryl-sulfate sulfotransferase	NC_016810.1:3375205-3377002	-1.20985	0.0016012
200	gene2112	ompS1	ompS	SL1344_RS09975	SL1344_1923	GO:0006811,GO:0009279,GO:0015288,GO:0046930	WP_001080680.1	porin OmpS1	NC_016810.1:2035136-2036333	-1.2079	0.00799499
201	gene724	nagE	nagE	SL1344_RS03460	SL1344_0667	GO:0005886,GO:0008982,GO:0009401,GO:0015572,GO:0016021,GO:0016301,GO:0019866	WP_001023068.1	PTS N-acetyl glucosamine transporter subunit IIABC	NC_016810.1:744668-746621	-1.20681	0.0016012
202	gene3164	prgH	prgH	SL1344_RS14880	SL1344_2854	GO:0016021	WP_000450192.1	type III secretion system inner membrane ring protein PrgH	NC_016810.1:3038917-3040096	-1.20642	0.0016012
203	gene3234	casA	-	SL1344_RS15225	SL1344_2922	-	WP_000368584.1	type I-E CRISPR-associated protein Cse1/CasA	NC_016810.1:3103926-3106040	-1.20158	0.00507867
204	gene3600	-	yhbP	SL1344_RS16890	SL1344_3243	GO:0048037	WP_000380404.1	hypothetical protein	NC_016810.1:3458456-3459398	-1.19953	0.0016012
205	gene3243	-	-	SL1344_RS15260	SL1344_2929	-	WP_001208013.1	MBL fold metallo-hydrolase	NC_016810.1:3115395-3116193	-1.19802	0.0016012
206	gene1710	-	-	SL1344_RS08120	SL1344_1560	GO:0016021	WP_000997195.1	membrane protein	NC_016810.1:1677003-1677720	-1.19465	0.00883209
207	gene1384	-	-	SL1344_RS06580	SL1344_1259	GO:0016301	WP_000267686.1	fructosamine kinase family protein	NC_016810.1:1360588-1361449	-1.19439	0.0016012
208	gene2406	-	-	SL1344_RS11340	SL1344_2185	GO:0016021	WP_001213882.1	membrane protein	NC_016810.1:2306684-2307350	-1.18599	0.024639
209	gene3174	sipC	sipC	SL1344_RS14930	SL1344_2863	GO:0003779,GO:0005576,GO:0007015,GO:0009405,GO:0019905,GO:0034067,GO:0042802,GO:0044128,GO:0045335,GO:1903827,GO:2000535	WP_000909019.1	SPI-1 type III secretion system needle tip complex protein SipC	NC_016810.1:3050432-3051662	-1.18236	0.0016012
210	gene3563	-	yhaO	SL1344_RS16740	SL1344_3211	GO:0016021	WP_000443187.1	membrane protein	NC_016810.1:3424055-3425387	-1.18065	0.0016012
211	gene2308	wzc	wzc	SL1344_RS10880	SL1344_2093	GO:0009103,GO:0016021,GO:0016301,GO:0045226	WP_000136405.1	tyrosine-protein kinase wzc	NC_016810.1:2196615-2199221	-1.17776	0.0016012
212	gene3885	gntU	gntU	SL1344_RS18255	SL1344_3507	GO:0015128,GO:0016021	WP_000105957.1	gluconate transporter	NC_016810.1:3731182-3733350	-1.17377	0.0016012
213	gene2618	-	-	SL1344_RS12340	SL1344_2372	GO:0005247,GO:0005886,GO:0016021	WP_000468919.1	ion channel protein	NC_016810.1:2516848-2518084	-1.17293	0.00290201
214	gene4484	-	yijF	SL1344_RS21105	SL1344_4057	-	WP_000666689.1	DUF1287 domain-containing protein	NC_016810.1:4343258-4343882	-1.17047	0.00883209
215	gene663	dpiB	dpiB	SL1344_RS03155	SL1344_0613	GO:0000155,GO:0005524,GO:0016021	WP_001277836.1	sensor histidine kinase	NC_016810.1:687514-689825	-1.16686	0.0016012
216	gene2486	-	-	SL1344_RS11705	SL1344_2249	GO:0016021,GO:0055085	WP_000660244.1	MFS transporter	NC_016810.1:2382899-2384090	-1.16391	0.0212263
217	gene1432	sufB	sufB	SL1344_RS06805	SL1344_1304	GO:0016226	WP_000089383.1	Fe-S cluster assembly protein SufB	NC_016810.1:1409543-1411031	-1.16165	0.0016012
218	gene692	-	ybeL	SL1344_RS03300	SL1344_0641	-	WP_001044884.1	hypothetical protein	NC_016810.1:715975-716449	-1.16122	0.0016012
219	gene4671	nrfEF	nrfE	SL1344_RS21970	SL1344_4217	GO:0015232,GO:0016021,GO:0017004,GO:0020037,GO:0046872	WP_000551709.1	heme lyase NrfEFG subunit NrfF	NC_016810.1:4538943-4543963	-1.15887	0.00507867
220	gene2463	napG	napG	SL1344_RS11600	SL1344_2228	-	WP_000091673.1	ferredoxin-type protein NapG	NC_016810.1:2352010-2354127	-1.15817	0.0285469
221	gene1419	-	ydiF	SL1344_RS06745	SL1344_1291	GO:0008775,GO:0046952	WP_000700596.1	hypothetical protein	NC_016810.1:1394720-1396316	-1.1569	0.0252296
222	gene2910	raiA	yfiA	SL1344_RS13680	SL1344_2624	GO:0044238	WP_000178449.1	ribosome-associated translation inhibitor RaiA	NC_016810.1:2808080-2808419	-1.15569	0.0016012
223	gene3418	ansB	ansB	SL1344_RS16065	SL1344_3081	GO:0004067,GO:0006528	WP_000394189.1	L-asparaginase 2	NC_016810.1:3286183-3287230	-1.15279	0.0016012
224	gene3602	-	yhbS	SL1344_RS16900	SL1344_3245	GO:0016740	WP_000908562.1	N-acetyltransferase	NC_016810.1:3459435-3460761	-1.15035	0.00290201
225	gene3202	-	-	SL1344_RS15065	SL1344_2890	GO:0005215,GO:0016021,GO:0055085	WP_000222406.1	MFS transporter	NC_016810.1:3075477-3077063	-1.14517	0.0165489
226	gene722	nagA	nagA	SL1344_RS03450	SL1344_0665	GO:0005975,GO:0006044,GO:0008448,GO:0046872	WP_000271186.1	N-acetylglucosamine-6-phosphate deacetylase	NC_016810.1:742327-743482	-1.14273	0.0016012
227	gene5216	spvB	spvB	SL1344_RS24000	SL1344_P1_0068	-	WP_001676648.1	SPI-2 type III secretion system effector NAD(+)--protein-arginine ADP-ribosyltransferase SpvB	NC_017720.1:63873-65649	-1.13686	0.0016012
228	gene4675	-	fdhF	SL1344_RS21990	-	-	WP_011233236.1	formate dehydrogenase H subunit alpha, selenocysteine-containing	NC_016810.1:4546641-4548789	-1.13097	0.0016012
229	gene3451	uxaC	-	SL1344_RS16225	SL1344_3111	GO:0006064,GO:0008880	WP_000190182.1	uronate isomerase	NC_016810.1:3319609-3321022	-1.13005	0.0016012
230	gene4365	mobA	mobA	SL1344_RS20525	SL1344_3942	GO:0005525,GO:0005737,GO:0006777,GO:0046872,GO:0061603	WP_001046887.1	molybdenum cofactor guanylyltransferase	NC_016810.1:4222930-4224218	-1.13004	0.0016012
231	gene5022	-	-	SL1344_RS24250	SL1344_P2_0012	-	WP_001283356.1	colicin	NC_017718.1:8293-10174	-1.12606	0.0016012
232	gene3168	sptP	sptP	SL1344_RS14900	SL1344_2858	GO:0004725,GO:0005615	WP_000922300.1	SPI-1 type III secretion system effector GTPase-activating protein SptP	NC_016810.1:3044646-3046657	-1.1252	0.0016012
233	gene758	-	-	SL1344_RS03625	-	-	WP_010988980.1	membrane protein	NC_016810.1:782064-782400	-1.12129	0.0016012
234	gene630	entC	entC	SL1344_RS03005	SL1344_0583	GO:0008909,GO:0009058	WP_000367601.1	isochorismate synthase EntC	NC_016810.1:655742-656918	-1.11575	0.0016012
235	gene452	phnU	phnU	SL1344_RS02185	SL1344_0421	GO:0005886,GO:0016021,GO:0033223,GO:0055085	WP_000052716.1	phosphonate ABC transporter permease	NC_016810.1:479645-480506	-1.11523	0.0112957
236	gene2141	-	rfaG	SL1344_RS10095	SL1344_1947	-	WP_000257528.1	phage major capsid protein	NC_016810.1:2055320-2056526	-1.11193	0.0016012
237	gene2145	-	yehX	SL1344_RS10115	SL1344_1950	-	WP_000088182.1	terminase large subunit	NC_016810.1:2058603-2060837	-1.11165	0.0016012
238	gene3921	-	tcp	SL1344_RS18435	SL1344_3542	GO:0004888,GO:0006935,GO:0007165,GO:0016021	WP_000789683.1	methyl-accepting chemotaxis citrate transducer	NC_016810.1:3766163-3767807	-1.10782	0.0016012
239	gene3101	-	-	SL1344_RS14585	SL1344_2801	-	WP_000645139.1	glycoporin	NC_016810.1:2987129-2988500	-1.10561	0.0104881
240	gene4738	yjeM	yjeM	SL1344_RS22310	SL1344_4282	GO:0016021,GO:0022857	WP_000149876.1	inner membrane transporter YjeM	NC_016810.1:4607878-4609381	-1.10351	0.0016012
241	gene3172	sipA	sipA	SL1344_RS14920	SL1344_2861	GO:0003779,GO:0005576,GO:0009405	WP_000258811.1	SPI-1 type III secretion system effector SipA	NC_016810.1:3047254-3049312	-1.09501	0.00507867
242	gene2521	-	-	SL1344_RS11875	SL1344_2283	GO:0000160,GO:0006935	WP_000368558.1	chemotaxis protein CheV	NC_016810.1:2418358-2419360	-1.09494	0.0016012
243	gene168	-	yacL	SL1344_RS00815	SL1344_0161	-	WP_000384308.1	UPF0231 family protein	NC_016810.1:189598-189961	-1.09395	0.0016012
244	gene4419	fucO	-	SL1344_RS20785	SL1344_3993	GO:0016491,GO:0046872	WP_000009249.1	lactaldehyde reductase	NC_016810.1:4274933-4276393	-1.08895	0.00507867
245	gene2891	grcA	yfiD	SL1344_RS13590	SL1344_2610	GO:0003824	WP_000627811.1	autonomous glycyl radical cofactor GrcA	NC_016810.1:2786318-2786702	-1.08633	0.0016012
246	gene2134	-	tlpA	SL1344_RS10065	SL1344_1941	-	WP_001007991.1	tail sheath protein	NC_016810.1:2050968-2053298	-1.0805	0.0016012
247	gene2725	-	-	SL1344_RS12845	SL1344_2466	GO:0016021	WP_000773647.1	sensor domain-containing phosphodiesterase	NC_016810.1:2616300-2618514	-1.07755	0.0016012
248	gene1157	wrbA	wraB	SL1344_RS05500	SL1344_1058	GO:0003955,GO:0010181,GO:0050660,GO:0050661,GO:0051287	WP_001062899.1	NAD(P)H dehydrogenase (quinone)	NC_016810.1:1161544-1162141	-1.07472	0.0016012
249	gene4849	nrdD	nrdD	SL1344_RS22840	SL1344_4382	GO:0005524,GO:0006260,GO:0008998	WP_000187818.1	anaerobic ribonucleoside triphosphate reductase	NC_016810.1:4713135-4715274	-1.07257	0.0296304
250	gene4848	nrdG	nrdG	SL1344_RS22835	SL1344_4381	GO:0005737,GO:0043365,GO:0051539	WP_001268859.1	anaerobic ribonucleoside-triphosphate reductase activating protein	NC_016810.1:4712550-4713015	-1.07172	0.0476774
251	gene1124	sigE	pipC	SL1344_RS05355	SL1344_1029	GO:0005737,GO:0009405	WP_000444724.1	type III secretion system chaperone SigE	NC_016810.1:1134194-1134536	-1.07046	0.0016012
252	gene3017	-	-	SL1344_RS14175	SL1344_2722	GO:0003896,GO:0004386,GO:0008270	WP_000783717.1	DNA primase	NC_016810.1:2897908-2900242	-1.06918	0.00290201
253	gene1435	sufS	sufS	SL1344_RS06820	SL1344_1307	GO:0005737,GO:0006534,GO:0009000,GO:0030170,GO:0031071	WP_000143859.1	cysteine desulfurase	NC_016810.1:1411047-1414257	-1.06555	0.02362
254	gene2002	pyk	pykA	SL1344_RS09445	SL1344_1822	GO:0000287,GO:0004743,GO:0016301,GO:0030955	WP_000091156.1	pyruvate kinase II	NC_016810.1:1940044-1941487	-1.06462	0.0016012
255	gene3211	-	-	SL1344_RS15110	SL1344_2899	GO:0003677,GO:0003700	WP_000423344.1	MarR family transcriptional regulator	NC_016810.1:3085167-3085572	-1.06264	0.0016012
256	gene854	moaE	moaE	SL1344_RS04080	SL1344_0782	GO:0006777	WP_000545202.1	molybdopterin synthase catalytic subunit	NC_016810.1:872143-872596	-1.05693	0.00883209
257	gene3853	-	-	SL1344_RS18100	SL1344_3475	-	WP_000235945.1	ISNCY family transposase	NC_016810.1:3688459-3689374	-1.0554	0.00290201
258	gene3575	rnpB	-	SL1344_RS24880	-	-	-	RNase P RNA component class A	NC_016810.1:3435507-3435882	-1.05497	0.0302089
259	gene5014	-	PSLT049	SL1344_RS24220	SL1344_P2_0005	-	WP_001057996.1	3'-5' exonuclease	NC_017718.1:2981-3830	-1.05396	0.0016012
260	gene5115	pilL	trg	SL1344_RS24645	SL1344_P2_0095	-	WP_000742600.1	pili assembly chaperone	NC_017718.1:80234-81739	-1.05215	0.0257611
261	gene4951	-	yjjP	SL1344_RS23325	SL1344_4477	GO:0016021	WP_010989102.1	membrane protein	NC_016810.1:4824746-4826122	-1.05022	0.00883209
262	gene4598	-	-	SL1344_RS21630	SL1344_4149	-	WP_000729852.1	phage tail sheath family protein	NC_016810.1:4454730-4457321	-1.04816	0.00799499
263	gene1218	flgM	flgM	SL1344_RS05775	SL1344_1109	GO:0045892	WP_000020893.1	anti-sigma-28 factor FlgM	NC_016810.1:1213187-1213481	-1.04788	0.0016012
264	gene2464	napA	napA	SL1344_RS11605	SL1344_2229	GO:0005506,GO:0006777,GO:0008940,GO:0009055,GO:0030151,GO:0042128,GO:0042597,GO:0043546,GO:0050140,GO:0051539	WP_000778097.1	periplasmic nitrate reductase subunit alpha	NC_016810.1:2354133-2357361	-1.04471	0.00290201
265	gene2701	narQ	narQ	SL1344_RS12730	SL1344_2443	GO:0000155,GO:0005524,GO:0005886,GO:0016021,GO:0046983	WP_000216821.1	nitrate/nitrite two-component system sensor histidine kinase NarQ	NC_016810.1:2589477-2591178	-1.04133	0.0016012
266	gene2073	-	fliA	SL1344_RS09785	SL1344_1885	GO:0001123,GO:0003677,GO:0003700,GO:0003899,GO:0005737,GO:0016987	WP_001087453.1	RNA polymerase sigma factor FliA	NC_016810.1:2002314-2003034	-1.03972	0.0016012
267	gene766	-	-	SL1344_RS03665	SL1344_0707	GO:0016740	WP_001667936.1	glycosyltransferase family 2 protein	NC_016810.1:790295-791129	-1.03929	0.0158362
268	gene2156	-	-	SL1344_RS10165	SL1344_1960	-	WP_001202277.1	DUF968 domain-containing protein	NC_016810.1:2065511-2066501	-1.0385	0.0016012
269	gene3663	-	yhcC	SL1344_RS17195	SL1344_3301	GO:0003824,GO:0051536	WP_001176887.1	TIGR01212 family radical SAM protein	NC_016810.1:3514338-3515268	-1.03758	0.0016012
270	gene5230	ccdA	ccdA	SL1344_RS24070	SL1344_P1_0080	-	WP_000813641.1	hypothetical protein	NC_017720.1:73527-73746	-1.03711	0.0199275
271	gene2629	-	yfeD	SL1344_RS12390	SL1344_2380	GO:0043565	WP_000826514.1	helix-turn-helix domain-containing protein	NC_016810.1:2527432-2527825	-1.0359	0.00290201
272	gene2459	napC	napC	SL1344_RS11585	SL1344_2225	GO:0016021,GO:0019333,GO:0020037,GO:0046872,GO:0055114	WP_000431778.1	cytochrome c-type protein NapC	NC_016810.1:2351398-2352001	-1.03512	0.0016012
273	gene3086	-	-	SL1344_RS14515	SL1344_2787	GO:0003677,GO:0003700,GO:0003824,GO:0006351,GO:0030170	WP_001138459.1	PLP-dependent aminotransferase family protein	NC_016810.1:2972306-2973641	-1.03176	0.0016012
274	gene1998	edd	edd	SL1344_RS09430	SL1344_1819	GO:0004456,GO:0009255	WP_001069113.1	phosphogluconate dehydratase	NC_016810.1:1935188-1937000	-1.0301	0.0016012
275	gene2619	-	-	SL1344_RS12345	SL1344_2373	GO:0000287,GO:0016831,GO:0030976	WP_001180863.1	indolepyruvate decarboxylase	NC_016810.1:2518103-2519756	-1.0286	0.0016012
276	gene3452	-	-	SL1344_RS16230	SL1344_3112	GO:0004888,GO:0006935,GO:0007165,GO:0016020	WP_000475246.1	methyl-accepting chemotaxis protein	NC_016810.1:3321321-3322380	-1.02536	0.0016012
277	gene4438	pfkA	pfkA	SL1344_RS20880	SL1344_4011	GO:0003872,GO:0005524,GO:0005737,GO:0006002,GO:0046872	WP_000591793.1	ATP-dependent 6-phosphofructokinase	NC_016810.1:4293767-4294730	-1.02129	0.0016012
278	gene1539	-	-	SL1344_RS07315	SL1344_1403	GO:0016810	WP_000928682.1	amidohydrolase	NC_016810.1:1504669-1506376	-1.0181	0.040998
279	gene2131	-	-	SL1344_RS10050	SL1344_1938	GO:0016021	WP_000785385.1	phage tail tape measure protein	NC_016810.1:2048955-2050884	-1.01465	0.0016012
280	gene727	chiP	ybfM	SL1344_RS03470	SL1344_0669	GO:0016021	WP_001258803.1	chitoporin	NC_016810.1:748944-750351	-1.01442	0.0016012
281	gene759	-	-	SL1344_RS03630	SL1344_0699	-	WP_001194239.1	hypothetical protein	NC_016810.1:782401-783142	-1.01416	0.00404261
282	gene2540	alaA	yfbQ	SL1344_RS11960	SL1344_2300	GO:0008483,GO:0009058,GO:0030170	WP_000074540.1	pyridoxal phosphate-dependent aminotransferase	NC_016810.1:2439710-2440925	-1.01413	0.0016012
283	gene2157	-	ppc	SL1344_RS10170	SL1344_1961	-	WP_001061457.1	hypothetical protein	NC_016810.1:2066508-2067369	-1.01276	0.0016012
284	gene4578	panS	-	SL1344_RS21535	SL1344_4130	GO:0016021	WP_000881652.1	sodium transporter	NC_016810.1:4438003-4438945	-1.01248	0.00507867
285	gene2402	fruA	fruA	SL1344_RS11320	SL1344_2181	GO:0005351,GO:0005886,GO:0009401,GO:0016021,GO:0022877	WP_000854414.1	PTS fructose transporter subunit IIBC	NC_016810.1:2301296-2302985	-1.01174	0.00290201
286	gene2405	setB	setB	SL1344_RS11335	SL1344_2184	GO:0005351,GO:0016021	WP_000551937.1	sugar efflux transporter SetB	NC_016810.1:2305438-2306620	-1.01039	0.00290201
287	gene4485	-	gldA	SL1344_RS21110	SL1344_4058	GO:0016614,GO:0046872	WP_000374031.1	glycerol dehydrogenase	NC_016810.1:4344140-4345244	-1.01023	0.0016012
288	gene5242	-	orf5	SL1344_RS24120	SL1344_P1_0090	-	WP_010999940.1	membrane protein	NC_017720.1:83608-84166	-1.00982	0.0016012
289	gene2175	-	mdoG	SL1344_RS10255	SL1344_1973	-	WP_000208068.1	hypothetical protein	NC_016810.1:2075756-2077943	-1.00967	0.0385089
290	gene915	-	-	SL1344_RS04355	SL1344_0836	GO:0015128,GO:0016021	WP_000287113.1	GntP family permease	NC_016810.1:932438-932864	-1.00933	0.00290201
291	gene1449	ttrS	ttrS	SL1344_RS06885	SL1344_1320	GO:0000155,GO:0005524,GO:0016021	WP_001214413.1	two-component system sensor histidine kinase TtrS	NC_016810.1:1428200-1430574	-1.00642	0.0016012
