# Supplementary material for: Effects of colonization-associated gene yqiC on global transcriptome, cellular respiration, and oxidative stress in Salmonella Typhimurium
Source: J Biomed Sci. 2022 Dec 1;29:102. doi: 10.1186/s12929-022-00885-0 (PMC9714038; doi:10.1186/s12929-022-00885-0)
Supplement: Supplementary file 5 — Additional file 5: Table S5. RNA-seq analysis for the genes encoding T3SS structures, effectors, or regulation proteins of SPI-1, SPI-2, SPI-3, SPI-4, SPI-5, and SPI-6 of ΔyqiC relative to S. Typhimurium SL1344 after in vitro infection with Caco-2 cells for 2 h. [file 12929_2022_885_MOESM5_ESM.xlsx]

## Sheet: Table S4
SL1344 gene	Locus tag	Log2 ratio (yqiC/SL1344)	q value	Description
SPI-1
sopA	SL1344_RS10630	-1.78122	0.0016012	Type III secretion system effector protein SopA-required for invasion and bacterial escape from the SCV
sopD	SL1344_RS15235	-1.55316	0.0016012	Type III secretion system effector protein-involved in bacterial invasion, also promotes secretion or accumulation of fluid
sopE	SL1344_RS13925	-1.29092	0.0016012	Type III secretion system effector protein, invasion-associated secreted protein-by rearranging the actin cytoskeleton and disrupting tight junctions
prgH	SL1344_RS14880	-1.20642	0.0016012	type III secretion apparatus component
sptP	SL1344_RS14900	-1.1252	0.0016012	Type III secretion system effector protein, Inhibits Cdc42 and Rac1 by its GAP activity and MAPK signalling and IL-8 secretion through its tyrosine phosphatase activity
sipD	SL1344_RS14925	-1.21725	0.0016012	pathogenicity island 1 Type III secretion system apparatus-part of the Translocon
sipC	SL1344_RS14930	-1.18236	0.0016012	pathogenicity island 1 Type III secretion system effector protein-involved in bacterial entry by actin bundling and part of the Translocon
sicA	SL1344_RS14940	-1.2264	0.0016012	type III secretion-associated chaperone
sipA	SL1344_RS14920	-1.09501	0.00507867	pathogenicity island 1 Type III secretion system effector protein-involved in actin bundling and polymerisation leading to epithelial cell invasion and formation of the SCV
hilD	SL1344_RS14885	-0.896749	0.00290201	AraC-family transcriptional regulator
rtsA	SL1344_RS22150	-0.701568	0.0151396	Regulator of SPI-1
sopE2	SL1344_RS09265	-0.776682	0.0179572	Type III secretion system effector protein-causes membrane ruffling and disrupts tight junctions
sopB	SL1344_RS05360	-0.802912	0.0186102	Type III secretion system effector protein. Activates Cdc42, RhoG, AktA and chloride secretion through its inositol phosphatase activity and disrupts tight junctions
sipB	SL1344_RS14935	-0.925032	0.0333886	pathogenicity island 1 Type III secretion system effector protein
-	SL1344_RS15030	-0.783621	0.040473	salmonella pathogenicity island 1 protein
invH	SL1344_RS15010	-0.642381	0.0497935	outer membrane lipoprotein
-	SL1344_RS14910	-0.594787	0.065989	-
spaQ	SL1344_RS14955	-0.583803	0.0726748	type III secretion system secretory apparatus
invA	SL1344_RS14990	-0.628683	0.0780433	secretory apparatus of type III secretion system
invG	SL1344_RS15000	-0.781795	0.107312	type III secretion system secretory apparatus
hilC	SL1344_RS14845	-0.583842	0.111466	AraC-family transcriptional regulator
-	SL1344_RS15050	-2.20724	0.134717	conserved hypothetical protein
sprB	SL1344_RS14840	-0.510592	0.154501	AraC-family transcriptional regulator
hilA	SL1344_RS14890	-0.46408	0.193027	invasion protein regulator
ygbA	SL1344_RS14810	0.764585	0.195107	conserved hypothetical protein
iagB	SL1344_RS14895	-0.406828	0.268698	cell invasion protein
avrA	SL1344_RS14835	-0.408451	0.286799	Type III secretion system effector protein-regulator of Salmonella-induced inflammatory response
-	SL1344_RS15015	-0.382819	0.3286	salmonella pathogenicity island 1 protein
prgK	SL1344_RS14865	-0.842489	0.354259	type III secretion system apparatus
-	SL1344_RS15035	-0.646743	0.389258	salmonella pathogenicity island 1 protein
invJ	SL1344_RS14970	-0.779659	0.41582	surface presentation of antigens protein (associated with type III secretion and virulence)
invF	SL1344_RS15005	-0.866763	0.421115	AraC-family regulatory protein
spaS	SL1344_RS14945	-0.451183	0.445161	type III secretion system secretory apparatus
orgA	SL1344_RS14860	-0.807435	0.474015	oxygen-regulated invasion protein
sciP	SL1344_RS01430	-0.410635	0.512529	hypothetical membrane protein (SPI-6 associated)
slrP	SL1344_RS04050	-0.311165	0.530755	Type III secretion system effector protein, leucine rich repeat-Acts as a ubiquitin ligase for thioredoxin. Also targets the ERdj3 chaperone of mammalian cells
pphB	SL1344_RS15045	0.376747	0.535062	possible serine/threonine protein phosphatase
invB	SL1344_RS14985	-0.897103	0.566143	chaperone protein for type III secretion system effectors
spaO	SL1344_RS14965	-0.673954	0.569505	surface presentation of antigens protein (associated with type III secretion and virulence)
spaR	SL1344_RS14950	-0.434043	0.606208	type III secretion system secretory apparatus
invE	SL1344_RS14995	-0.692124	0.640673	cell invasion protein
invC	SL1344_RS14980	-0.712132	0.705664	secretory apparatus ATP synthase (associated with virulence)
orgC	SL1344_RS14850	-0.712811	0.715871	hypothetical protein found within S. typhi pathogenicity island 1
sitB	SL1344_RS14820	-0.348612	0.757964	Iron transport protein, ATP-binding component
invI	SL1344_RS14975	-0.59316	0.7673	type III secretion system secretory apparatus
-	SL1344_RS15020	-0.593614	0.784769	salmonella pathogenicity island 1 protein
sitA	SL1344_RS14815	-0.3081	0.796927	Iron transport protein, periplasmic-binding protein
-	SL1344_RS15025	0.514097	0.816143	salmonella pathogenicity island 1 protein
orgB	SL1344_RS14855	-0.357033	0.859	oxygen-regulated invasion protein
sitC	SL1344_RS14825	-0.289746	0.865796	Iron transport protein, inner membrane component
sitD	SL1344_RS14830	-0.261951	0.888648	Iron transport protein, inner membrane component
prgJ	SL1344_RS14870	-0.793807	0.902171	type III secretion system apparatus
spaP	SL1344_RS14960	-0.309579	0.962251	type III secretion system secretory apparatus
SPI-2
spvB	SL1344_RS24000	-1.13686	0.0016012	Salmonella plasmid virulence protein
ttrA	SL1344_RS06870	-1.42585	0.0016012	tetrathionate reductase subunit A
ttrS	SL1344_RS06885	-1.00642	0.0016012	hypothetical histidine kinase, two component regulatory protein
sseL	SL1344_RS11745	-0.852842	0.0016012	Type III secretion system effector protein, deubiquitinase
pipB	SL1344_RS05345	-0.844594	0.00507867	Type III secretion system effector protein, homologous to pipB2, required for colonisation in chicks and for inducing the inflammatory response in the bovine ligated ileal loop model of infection
steB	SL1344_RS26650	-0.979681	0.0136909	Type III secretion system effector protein
steC	SL1344_RS08475	-0.721215	0.0136909	Type III secretion system effector protein, has Kinase activity and aids formation of F-actin meshwork
orf319	SL1344_RS06900	-0.704074	0.0144037	hypothetical pathogenicity island protein
sseE	SL1344_RS06965	1.0938	0.0016012	Type III secretion system protein
sscA	SL1344_RS06950	1.14709	0.0302089	Type III secretion system chaperone protein
sscB	SL1344_RS06970	0.859371	0.0151396	Type III secretion system chaperone protein
ssaQ	SL1344_RS07045	0.745753	0.0205685	Type III secretion system protein
sseD	SL1344_RS06960	0.62395	0.0433317	Type III secretion system apparatus protein
ssaN	SL1344_RS07030	0.730588	0.0566133	Type III secretion ATP synthase
sseA	SL1344_RS06940	0.590675	0.0730503	Type III secretion system chaperone protein
ssrA	SL1344_RS06915	-0.590129	0.0748041	two-component sensor kinase
ttrC	SL1344_RS06875	-1.43343	0.0790998	tetrathionate reductase subunit C (membrane protein)
sseC	SL1344_RS06955	0.598067	0.0814898	Type III secretion system apparatus protein
-	SL1344_RS24020	-0.561303	0.0818652	putative transposase
ssaU	SL1344_RS07065	0.986808	0.0999638	Type III secretion system protein
ssaK	SL1344_RS07010	1.20917	0.107312	Type III secretion system apparatus
ssaO	SL1344_RS07035	1.71488	0.119687	Type III secretion system apparatus
ssaL	SL1344_RS07015	0.788332	0.123939	Type III secretion system apparatus
ssaD	SL1344_RS06930	0.570233	0.193743	hypothetical pathogenicity island protein
ssrB	SL1344_RS06910	-0.466617	0.204426	two-component response regulator
ssaE	SL1344_RS06935	1.32045	0.269478	type III secretion system protein
gtgA	SL1344_RS05020	-0.521623	0.317056	hypothetical bacteriophage encoded virulence protein
ssaV	SL1344_RS07025	0.69912	0.39913	Type III secretion system apparatus
-	SL1344_RS13400	-0.353607	0.39913	hypothetical bacteriophage encoded virulence protein
ssaJ	SL1344_RS07000	0.34867	0.403927	Type III secretion system apparatus
gogB	SL1344_RS13240	-0.32877	0.416586	Type III secretion system effector protein
ssaB	SL1344_RS06920	-0.388701	0.424206	Type III secretion system effector protein, Interferes with endosomal trafficking
gtgE	SL1344_RS05180	-0.337943	0.430025	bacteriophage encoded virulence factor
ttrR	SL1344_RS06890	-0.914729	0.441875	hypothetical two-component response regulator
ssaP	SL1344_RS07040	1.27375	0.465418	Type III secretion system apparatus
sopD2	SL1344_RS04725	0.310331	0.480433	type III secretion system effector protein
sifA	SL1344_RS06040	-0.3583	0.484744	Type III secretion system effector protein-necessary for Sif formation and maintaining the SCV. Has GAP activity
sifB	SL1344_RS07985	0.342966	0.486621	Type III secretion system effector protein
spvD	SL1344_RS24010	-0.988266	0.49652	Salmonella plasmid virulence protein
sseK3	SL1344_RS10000	0.315142	0.511532	Type III secretion system effector protein
slrP	SL1344_RS04050	-0.311165	0.530755	Type III secretion system effector protein, leucine rich repeat-Acts as a ubiquitin ligase for thioredoxin. Also targets the ERdj3 chaperone of mammalian cells
sseK2	SL1344_RS10980	-0.480009	0.535613	Type III secretion system effector protein
sspH2	SL1344_RS11515	0.264146	0.548279	Type III secretion system effector protein-E3 Ubiquitin ligase
sseI	SL1344_RS05160	0.252613	0.572857	Type III secretion system effector protein, contributes to host-cell dissemination
sseF	SL1344_RS06975	0.399432	0.57534	Type III secretion system effector protein-regulates and maintains the SCV
ssaS	SL1344_RS07055	0.83843	0.643409	Type III secretion system apparatus
sseK1	SL1344_RS21340	-0.184755	0.723239	Type III secretion system effector protein
-	SL1344_RS10990	0.214092	0.737829	hypothetical membrane protein
ssaC	SL1344_RS06925	-0.30228	0.756424	outer membrane secretory protein
stfF	SL1344_RS01010	-0.618018	0.758548	minor fimbrial subunit stff
orf48	SL1344_RS06850	-0.239937	0.781146	hypothetical amino acid permease
sseJ	SL1344_RS08125	0.217121	0.787949	Type III secretion system effector protein (SseJ)-antagonises the activity of SifA
ssaI	SL1344_RS06995	1.31163	0.789098	Type III secretion system apparatus
ssaR	SL1344_RS07050	-0.183118	0.81231	Type III secretion system protein
ssaT	SL1344_RS07060	-0.185704	0.838036	Type III secretion system apparatus
sseG	SL1344_RS06980	0.226694	0.856628	Type III secretion system effector protein-modulates the positioning of the SCV
sseG	SL1344_RS06980	0.226694	0.856628	Type III secretion system effector protein-modulates the positioning of the SCV
orf70	SL1344_RS06895	-0.355071	0.858569	conserved hypothetical protein
ssaM	SL1344_RS07020	1.08001	0.860638	Type III secretion system apparatus
srfJ	SL1344_RS22720	-0.115324	0.891126	A virulence factor, a gylcoside hydrolase family enzyme
sseBa	SL1344_RS06945	0.0926435	0.916959	Type III secretion system secreted effector protein
orf242	SL1344_RS06905	-0.0751753	0.923918	hypothetical transcriptional regulator
-	SL1344_RS06990	-0.0549947	0.952258	-
pipB2	SL1344_RS14385	-0.0275126	0.96963	Type III secretion system effector protein, Contributes to Sif formation
-	SL1344_RS07005	-0.0196002	0.985035	hypothetical pathogenicity island protein
pipA	SL1344_RS05340	-0.00053634	0.994812	conserved hypothetical protein
-	SL1344_RS25845	0	1	hypothetical fimbrial subunit
spvC	SL1344_RS24005	1.11704	1	Salmonella plasmid virulence protein
ssaG	SL1344_RS06985	18.2484	1	Type III secretion system apparatus
ttrB	SL1344_RS06880	-0.111086	1	tetrathionate reductase subunit B
orf408	SL1344_RS06865	-1.182	1	hypothetical ribokinase/regulatory protein
orf245	SL1344_RS06860	0.0275711	1	hypothetical protein
orf32	SL1344_RS06855	-0.439393	1	hypothetical hydrolase
SPI-3
mgtB	SL1344_RS19375	0.901664	0.0016012	Magnesium transport ATPase, P-type 2
mgtC	SL1344_RS19380	0.978929	0.0016012	Mg(2+) transport ATPase protein C
ydiA	SL1344_RS24425	-1.56937	0.00290201	conserved hypothetical plasmid protein
marT	SL1344_RS19360	0.792492	0.0144037	hypothetical transcriptional regulator (MarT)
fidL	SL1344_RS19355	0.5266	0.206252	hypothetical exported protein
slsA	SL1344_RS19365	-1.76907	0.249416	conserved hypothetical protein
cigR	SL1344_RS19370	-0.40074	0.271162	hypothetical inner membrane protein
-	SL1344_RS19330	-0.221894	0.632424	-
-	SL1344_RS19325	-0.542578	0.640016	hypothetical protein
rhuM	SL1344_RS19340	-0.191148	0.713042	hypothetical DNA-binding protein
yicL	SL1344_RS19385	0.0620395	0.932145	hypothetical membrane protein
misL	SL1344_RS19350	0.0454659	0.947266	hypothetical autotransported protein (MisL)
rmbA	SL1344_RS19345	-1.47903	1	conserved hypothetical protein
-	SL1344_RS26840	0	1	-
SPI-4
siiD	SL1344_RS21865	-1.46887	0.0223906	hypothetical type-I secretion protein
siiF	SL1344_RS21875	-0.785464	0.0257611	hypothetical type-1 secretion protein
-	SL1344_RS21860	-1.29326	0.159237	-
siiB	SL1344_RS21855	-0.861138	0.460623	hypothetical integral membrane protein
siiA	SL1344_RS21850	-0.904977	0.536412	type I secretion-related protein
siiE	SL1344_RS21870	26.4662	1	large repetitive protein
SPI-5
pipC	SL1344_RS05355	-1.07046	0.0016012	cell invasion protein
pipB	SL1344_RS05345	-0.844594	0.00507867	Type III secretion system effector protein, homologous to pipB2, required for colonisation in chicks and for inducing the inflammatory response in the bovine ligated ileal loop model of infection
sopB	SL1344_RS05360	-0.802912	0.0186102	Type III secretion system effector protein. Activates Cdc42, RhoG, AktA and chloride secretion through its inositol phosphatase activity and disrupts tight junctions
pipD	SL1344_RS05375	-0.531208	0.110167	hypothetical secreted peptidase
gtgA	SL1344_RS05020	-0.521623	0.317056	hypothetical bacteriophage encoded virulence protein
SPI-6
safA	SL1344_RS01525	-2.42563	0.0016012	salmonella atypical fimbria lipoprotein
safC	SL1344_RS01535	-0.98579	0.0016012	salmonella atypical fimbria outer membrane usher
safD	SL1344_RS01540	-0.967126	0.0016012	fimbrial structural subunit
sciC	SL1344_RS01355	-1.24524	0.00799499	conserved hypothetical protein (SPI-6 associated)
sinR	SL1344_RS01560	-0.760723	0.0104881	LysR-family transcriptional regulator (SPI-6 associated)
sciV	SL1344_RS01460	-0.905886	0.0172699	conserved hypothetical protein (SPI-6 associated)
ybeJ	SL1344_RS01545	-0.700688	0.0218379	conserved hypothetical protein
safB	SL1344_RS01530	-0.73313	0.064289	salmonella atypical fimbria chaperone
sciG	SL1344_RS01380	-0.649823	0.0715275	conserved hypothetical protein (SPI-6 associated)
sciI	SL1344_RS01390	-0.754792	0.126961	conserved hypothetical protein (SPI-6 associated)
vgrS	SL1344_RS01465	-0.536313	0.129703	Type VI secretion protein
sciQ	SL1344_RS01435	-0.953094	0.30321	hypothetical membrane protein, virulence associated protein
sciF	SL1344_RS01370	-0.658345	0.305493	conserved hypothetical protein (SPI-6 associated)
sciK1	SL1344_RS01415	-2.01561	0.410053	conserved hypothetical protein (SPI-6 associated)
-	SL1344_RS01475	-0.308286	0.45091	Rhs-family protein (SPI-6 associated)
sciO	SL1344_RS01425	-0.599234	0.45207	conserved hypothetical protein (SPI-6 associated)
sciZ	SL1344_RS01575	0.319649	0.478146	probable secreted protein (SPI-6 associated)
sciW	SL1344_RS01470	-1.33137	0.506433	conserved hypothetical protein (SPI-6 associated)
sciP	SL1344_RS01430	-0.410635	0.512529	hypothetical membrane protein (SPI-6 associated)
-	SL1344_RS24945	-0.819897	0.55939	conserved hypothetical protein (SPI-6 associated)
sciK	SL1344_RS01400	1.03814	0.655107	conserved hypothetical protein (SPI-6 associated)
-	SL1344_RS01405	1.18834	0.662061	conserved hypothetical protein (SPI-6 associated)
sciS	SL1344_RS01445	-0.245097	0.66794	probable IcmF-related integral membrane ATP-binding protein, virulence associated protein
pagN	SL1344_RS01570	-0.212034	0.687139	possible outer membrane adhesin
sciT	SL1344_RS01450	-0.414589	0.721464	conserved hypothetical protein (SPI-6 associated)
-	SL1344_RS01485	-0.151328	0.785808	-
-	SL1344_RS01495	-0.261625	0.816973	-
-	SL1344_RS01565	-0.989016	0.836303	conserved hypothetical protein (SPI-6 associated)
sciX	SL1344_RS01490	-0.629189	0.864102	conserved hypothetical protein (SPI-6 associated)
sciR	SL1344_RS01440	-0.460251	0.868464	conserved hypothetical protein (SPI-6 associated)
sciH	SL1344_RS01385	-0.285257	0.878977	conserved hypothetical protein (SPI-6 associated)
sciD	SL1344_RS01360	-0.288034	0.896791	conserved hypothetical protein (SPI-6 associated)
-	SL1344_RS01550	-0.151434	0.908445	-
-	SL1344_RS01480	0.718258	0.929512	conserved hypothetical protein (SPI-6 associated)
-	SL1344_RS24935	-0.251971	0.934006	-
sciU	SL1344_RS01455	0.406684	0.947841	probable secreted protein
sciE	SL1344_RS01365	-0.0660367	0.961033	conserved hypothetical protein (SPI-6 associated)
sciA	SL1344_RS01345	0.0332418	0.964992	conserved hypothetical protein (SPI-6 associated)
sciB	SL1344_RS01350	0.00498003	1	conserved hypothetical protein (SPI-6 associated)
sciJ	SL1344_RS01395	1.47101	1	conserved hypothetical protein (SPI-6 associated)
-	SL1344_RS01410	2.74266	1	conserved hypothetical protein (SPI-6 associated)
sciN	SL1344_RS01420	0.3817	1	lipoprotein (SPI-6 associated)
-	SL1344_RS24930	-17.7647	1	-
-	SL1344_RS01500	15.0159	1	-
-	SL1344_RS26515	0	1	-
-	SL1344_RS01505	-14.9536	1	hypothetical protein
-	SL1344_RS26520	-1.43309	1	transposase (pseudogene)
