# Supplementary material for: Effects of colonization-associated gene yqiC on global transcriptome, cellular respiration, and oxidative stress in Salmonella Typhimurium
Source: J Biomed Sci. 2022 Dec 1;29:102. doi: 10.1186/s12929-022-00885-0 (PMC9714038; doi:10.1186/s12929-022-00885-0)
Supplement: Supplementary file 6 — Additional file 6: Table S6. RNA-seq analysis for the fifteen genes involved in ubiquinone biosynthesis (A) and the nine genes associated with menaquinone biosynthesis (B) of ΔyqiC relative to S. Typhimurium SL1344 after in vitro infection with Caco-2 cells for 2 h. [file 12929_2022_885_MOESM6_ESM.xlsx]

## Sheet: UQMK genes
SL1344 gene	Locus tag	Log2 ratio (yqiC/SL1344)	q value	Description
A. 15 genes in UQ biosynthesis
ubiF	SL1344_RS03390	-0.379875	0.3042	hypothetical monooxygenase
ubiG	SL1344_RS11685	-0.105265	0.858424	3-demethylubiquinone-9 3-methyltransferase
ubiX	SL1344_RS12090	0.622558	0.0519966	hypothetical decarboxylase
visC (ubiI)	SL1344_RS15810	-0.255604	0.567958	possible monooxygenase
ubiH	SL1344_RS15815	0.0511871	0.962726	2-octaprenyl-6-methoxyphenol hydroxylase
yqiC (ubiK)	SL1344_RS16525	-23.9059	0.0016012	conserved hypothetical protein
ubiE	SL1344_RS20410	0.185283	0.724829	ubiquinone/menaquinone biosynthesis methyltransferase UbiE
yigP (ubiJ)	SL1344_RS20415	0.0021563	0.996564	conserved hypothetical protein
aarF	SL1344_RS20420	-0.00987603	0.987337	ubiquinone biosynthesis protein
ubiC	SL1344_RS21730	0.581202	0.0582749	chorismate lyase
ubiA	SL1344_RS21735	0.654545	0.0323436	4-hydroxybenzoate octaprenyl transferase
yigC (ubiD)	SL1344_RS20450	0.682108	0.0285469	conserved hypothetical protein
yhbT (ubiT)	SL1344_RS16905	-1.42375	0.078749	conserved hypothetical protein
yhbU (ubiU)	SL1344_RS16910	-0.62454	0.500795	hypothetical protease
yhbV (ubiV)	SL1344_RS16915	-0.254413	0.832771	conserved hypothetical protein
B. 9 genes in MK biosynthesis
menI	SL1344_RS06785	-0.210369	0.878228	conserved hypothetical protein
menE	SL1344_RS11830	-0.283733	0.804375	O-succinylbenzoic acid-CoA ligase
menC	SL1344_RS11835	-0.351077	0.77064	O-succinylbenzoate synthase
menB	SL1344_RS11840	-0.430963	0.566423	naphthoate synthase
yfbB (menH)	SL1344_RS11845	-0.882887	0.432422	conserved hypothetical protein
menD	SL1344_RS11850	-1.57977	0.0016012	menaquinone biosynthesis protein
menF	SL1344_RS11855	0.161038	0.761869	isochorismate synthase
menG	SL1344_RS21010	-0.652358	0.0476774	menaquinone biosynthesis protein
menA	SL1344_RS21015	0.315832	0.447273	menaquinone biosynthetic protein
