# Supplementary material for: Effects of colonization-associated gene yqiC on global transcriptome, cellular respiration, and oxidative stress in Salmonella Typhimurium
Source: J Biomed Sci. 2022 Dec 1;29:102. doi: 10.1186/s12929-022-00885-0 (PMC9714038; doi:10.1186/s12929-022-00885-0)
Supplement: Supplementary file 7 — Additional file 7: Table S7. Detailed gene information in 30 clusters as obtained from an emapplot of a GO enrichment analysis. [file 12929_2022_885_MOESM7_ESM.xlsx]

## Sheet: Table S6
Group No.	Functions from emapplot	GO Term	SL1344 gene	LT2 gene	gene_type	locus_tag	old_locus_tag	GO	protein_id	description	locus	Yqic-1_value	Yqic-3_value	Yqic-4_value	Mean_Yqic_value	Stdev_Yqic_value	SL1344-1_value	SL1344-2_value	SL1344-4_value	Mean_SL1344_value	Stdev_SL1344_value	ratio(Yqic/SL1344)	log2ratio(Yqic/SL1344)	Locus tag	Description	q value	Significance	Regulation trend
1	de novo' IMP biosynthetic process	GO:0006189	purT	purT	protein_coding	SL1344_RS09420	SL1344_1817	GO:0000287,GO:0004644,GO:0005524,GO:0006189,GO:0043815	WP_000173431.1	phosphoribosylglycinamide formyltransferase 2	NC_016810.1:1933231-1934410	15.3799	26.8963	482.451	174.909	266.401	72.3687	57.9061	41.1774	57.1507	15.6094	3.06049	1.61376	SL1344_1817	phosphoribosylglycinamide formyltransferase 2	0.0016012	yes	up
			purC	purC	protein_coding	SL1344_RS12765	SL1344_2450	GO:0004639,GO:0005524,GO:0006189,GO:0009236	WP_001171630.1	phosphoribosylaminoimidazolesuccinocarboxamide synthase	NC_016810.1:2599819-2600533	82.5012	66.7073	600.634	249.947	303.806	158.747	40.3999	70.2972	89.8146	61.5403	2.78292	1.4766	SL1344_2450	phosphoribosylaminoimidazole-succinocarboxamide synthase	0.0016012	yes	up
			purM	purM	protein_coding	SL1344_RS12825	SL1344_2462	GO:0004641,GO:0005524,GO:0005737,GO:0006189	WP_000130477.1	phosphoribosylformylglycinamidine cyclo-ligase	NC_016810.1:2610788-2612464	28.18	60.1989	202.942	97.1069	93.0435	53.7397	39.2057	26.8504	39.932	13.4594	2.43181	1.28203	SL1344_2462	Phosphoribosylformylglycinamidine cyclo-ligase	0.00507867	yes	up
			purG	purG	protein_coding	SL1344_RS13145	SL1344_2527	GO:0004642,GO:0005524,GO:0005737,GO:0006189,GO:0006541,GO:0046872	WP_000970045.1	phosphoribosylformylglycinamidine synthase	NC_016810.1:2705970-2709858	22.3469	22.1359	275.79	106.758	146.386	87.0924	26.2038	23.1029	45.4664	36.0825	2.34806	1.23147	SL1344_2527	Phosphoribosylformylglycinamidine synthase	0.00507867	yes	up
			purD	purD	protein_coding	SL1344_RS21430	SL1344_4114	GO:0004637,GO:0005524,GO:0006189,GO:0009113,GO:0046872	WP_000866788.1	phosphoribosylamine--glycine ligase	NC_016810.1:4411169-4413781	28.9062	26.5118	518.444	191.287	283.329	110.036	88.5346	29.992	76.1876	41.4258	2.51074	1.32811	SL1344_4114	phosphoribosylglycineamide synthetase	0.126113	no	up
			purH	purH	protein_coding	SL1344_RS21435	SL1344_4115	GO:0003937,GO:0004643,GO:0006189	WP_001187509.1	bifunctional phosphoribosylaminoimidazolecarboxamide formyltransferase/inosine monophosphate cyclohydrolase	NC_016810.1:4413792-4415382	16.3011	12.4888	186.793	71.8611	99.5523	41.889	20.1986	12.1565	24.748	15.3795	2.90371	1.5379	SL1344_4115	phosphoribosylaminoimidazolecarboxamide formyltransferase and IMP cyclohydrolase (bifunctional enzyme)	0.0016012	yes	up
			purK	purK	protein_coding	SL1344_RS02705	SL1344_0526	GO:0004638,GO:0005524,GO:0006189,GO:0034028,GO:0046872	WP_000815603.1	5-(carboxyamino)imidazole ribonucleotide synthase	NC_016810.1:595539-597953	33.2117	22.8828	208.105	88.0664	104.085	42.9041	15.3666	21.2945	26.5217	14.4938	3.32054	1.73142	SL1344_0526	phosphoribosylaminoimidazole carboxylase ATPase subunit	0.0016012	yes	up
			purE	purE	protein_coding	SL1344_RS02710	SL1344_0527	GO:0006189,GO:0034023	WP_000098736.1	5-(carboxyamino)imidazole ribonucleotide mutase	NC_016810.1:595539-597953	51.8622	47.423	221.814	107.033	99.428	71.4355	36.8827	38.0682	48.7955	19.6158	2.1935	1.13324	SL1344_0527	phosphoribosylaminoimidazole carboxylase catalytic subunit	0.135729	no	up
2	molybdopterin cofactor binding	GO:0043546	ttrA	ttrA	protein_coding	SL1344_RS06870	SL1344_1317	GO:0016491,GO:0043546,GO:0046872,GO:0051536	WP_000002375.1	tetrathionate reductase subunit A	NC_016810.1:1423206-1427284	0.85282	0.819189	0.858966	0.843658	0.0214127	1.22396	3.20464	2.37143	2.26668	0.994486	0.3722	-1.42585	SL1344_1317	tetrathionate reductase subunit A	0.0016012	yes	down
			dmsA2	-	protein_coding	SL1344_RS07445	SL1344_1428	GO:0009055,GO:0009389,GO:0030151,GO:0043546,GO:0051539	WP_000705294.1	dimethyl sulfoxide reductase subunit A	NC_016810.1:1531271-1533707	2.44067	2.71725	18.0704	7.74278	8.94506	8.81316	39.9163	30.7175	26.4823	15.9782	0.292376	-1.7741	SL1344_1428	hypothetical dimethyl sulphoxide reductase subunit	0.0016012	yes	down
			dmsA1	-	protein_coding	SL1344_RS07450	SL1344_1429	GO:0009055,GO:0009389,GO:0030151,GO:0043546,GO:0051539	WP_001117602.1	dimethyl sulfoxide reductase subunit A	NC_016810.1:1533805-1536244	3.05623	5.97315	32.5131	13.8475	16.2306	25.0072	98.3208	43.5619	55.63	38.1176	0.248921	-2.00624	SL1344_1429	hypothetical dimethyl sulphoxide reductase subunit	0.0016012	yes	down
			narG	narG	protein_coding	SL1344_RS08805	SL1344_1692	GO:0008940,GO:0009055,GO:0009325,GO:0042126,GO:0043546,GO:0046872,GO:0051539	WP_000032881.1	nitrate reductase subunit alpha	NC_016810.1:1812349-1819009	1.32712	0.842316	1.10827	1.09257	0.242783	1.02319	3.99429	1.6958	2.23776	1.55793	0.488243	-1.03433	SL1344_1692	respiratory nitrate reductase 1 alpha chain	0.0808347	no	down
			napA	napA	protein_coding	SL1344_RS11605	SL1344_2229	GO:0005506,GO:0006777,GO:0008940,GO:0009055,GO:0030151,GO:0042128,GO:0042597,GO:0043546,GO:0050140,GO:0051539	WP_000778097.1	periplasmic nitrate reductase subunit alpha	NC_016810.1:2354133-2357361	16.4567	5.69472	76.5193	32.8902	38.1651	36.7477	27.6341	139.172	67.8511	61.9334	0.484741	-1.04471	SL1344_2229	probable nitrate reductase	0.00290201	yes	down
			-	-	protein_coding	SL1344_RS12970	SL1344_2492	GO:0009055,GO:0009389,GO:0030151,GO:0043546,GO:0051539	WP_000508279.1	dimethyl sulfoxide reductase subunit A	NC_016810.1:2658337-2663034	2.15942	2.60872	9.88764	4.88526	4.33801	9.75873	19.6294	45.3793	24.9225	18.3907	0.196018	-2.35094	SL1344_2492	dimethyl sulfoxide reductase	0.0016012	yes	down
			-	-	protein_coding	SL1344_RS22105	SL1344_4242	GO:0009055,GO:0009389,GO:0030151,GO:0043546,GO:0051539	WP_077248243.1	dimethyl sulfoxide reductase subunit A	NC_016810.1:4573201-4575601	1.0851	0.841129	15.4976	5.80795	8.39238	14.0704	55.9569	58.5375	42.855	24.9615	0.135526	-2.88336	SL1344_4242	hypothetical anaerobic dimethyl sulfoxide reductase chain	0.0016012	yes	down
			dmsA	dmsA	protein_coding	SL1344_RS04685	SL1344_0902	GO:0009055,GO:0009389,GO:0030151,GO:0043546,GO:0051539	WP_000850250.1	dimethylsulfoxide reductase subunit A	NC_016810.1:1001887-1004332	5.3837	10.3402	88.2888	34.6709	46.5005	64.2922	219.85	168.736	150.959	79.2878	0.229671	-2.12236	SL1344_0902	anaerobic dimethyl sulfoxide reductase chain A precursor	0.0016012	yes	down
3	iron ion binding	GO:0005506	fhuE	fhuE	protein_coding	SL1344_RS05940	SL1344_1141	GO:0005506,GO:0009279,GO:0015891,GO:0038023	WP_000008410.1	TonB-dependent siderophore receptor	NC_016810.1:1244028-1246203	1.79183	1.85726	1.1753	1.60813	0.376267	9.17464	4.79441	0.678792	4.88261	4.24861	0.329359	-1.60227	SL1344_1141	outer-membrane receptor for Fe(iii)-coprogen, fe(iii)-ferrioxamine b and fe(iii)-rhodotrulic acid	0.0016012	yes	down
			hyaC2	-	protein_coding	SL1344_RS07640	SL1344_1466	GO:0005506,GO:0009055,GO:0016021,GO:0022904	WP_000924456.1	Ni/Fe-hydrogenase, b-type cytochrome subunit	NC_016810.1:1568154-1570651	17.3348	6.90567	16.6924	13.6443	5.84465	28.1066	39.6558	20.7243	29.4956	9.54187	0.462588	-1.1122	SL1344_1466	Ni/Fe-hydrogenase 1 b-type cytochrome subunit HyaC2	0.0847306	no	down
			napA	napA	protein_coding	SL1344_RS11605	SL1344_2229	GO:0005506,GO:0006777,GO:0008940,GO:0009055,GO:0030151,GO:0042128,GO:0042597,GO:0043546,GO:0050140,GO:0051539	WP_000778097.1	periplasmic nitrate reductase subunit alpha	NC_016810.1:2354133-2357361	16.4567	5.69472	76.5193	32.8902	38.1651	36.7477	27.6341	139.172	67.8511	61.9334	0.484741	-1.04471	SL1344_2229	probable nitrate reductase	0.00290201	yes	down
			iscA	yfhF	protein_coding	SL1344_RS13025	SL1344_2503	GO:0005198,GO:0005506,GO:0016226,GO:0051536,GO:0097428	WP_000028952.1	iron-sulfur cluster assembly accessory protein	NC_016810.1:2678486-2678810	460.718	553.749	236.19	416.886	163.254	205.976	99.7627	142.719	149.486	53.429	2.7888	1.47964	SL1344_2503	conserved hypothetical protein	0.0016012	yes	up
			nifU	nifU	protein_coding	SL1344_RS13030	SL1344_2504	GO:0005506,GO:0016226,GO:0051536	WP_000331704.1	iron-sulfur cluster scaffold-like protein	NC_016810.1:2678838-2679225	450.917	661.121	225.754	445.931	217.726	200.095	137.887	148.777	162.253	33.2214	2.74837	1.45858	SL1344_2504	NifU-like protein	0.0016012	yes	up
			yfhP	yfhP	protein_coding	SL1344_RS13040	SL1344_2506	GO:0003690,GO:0003700,GO:0005506,GO:0051537	WP_001241346.1	Fe-S cluster assembly transcriptional regulator IscR	NC_016810.1:2680647-2681142	303.678	426.781	77.0007	269.153	177.428	94.1977	82.1789	61.668	79.3482	16.4486	3.39205	1.76216	SL1344_2506	conserved hypothetical protein	0.0016012	yes	up
			yhgG	yhgG	protein_coding	SL1344_RS18095	SL1344_3474	GO:0003677,GO:0005506,GO:0051536	WP_000157589.1	ferrous iron transporter C	NC_016810.1:3687988-3688225	72.0574	44.6347	76.1993	64.2972	17.1536	112.699	238.084	98.2988	149.694	76.8859	0.429524	-1.21919	SL1344_3474	conserved hypothetical protein	0.0016012	yes	down
			yhgI	yhgI	protein_coding	SL1344_RS18115	SL1344_3478	GO:0005506,GO:0016226,GO:0051539,GO:0051604	WP_000619387.1	Fe-S biogenesis protein NfuA	NC_016810.1:3690959-3691535	129.293	92.0885	66.7842	96.0551	31.4426	48.5464	56.2187	35.3566	46.7072	10.552	2.05654	1.04022	SL1344_3478	conserved hypothetical protein	0.0016012	yes	up
			torC	torC	protein_coding	SL1344_RS19680	SL1344_3789	GO:0005506,GO:0005886,GO:0009055,GO:0009276,GO:0016021,GO:0020037	WP_001230254.1	pentaheme c-type cytochrome TorC	NC_016810.1:4041498-4045850	1.57647	1.57461	1.42688	1.52599	0.0858339	1.59479	6.1507	3.64868	3.79806	2.28163	0.401781	-1.31552	SL1344_3789	cytochrome c-type protein	0.192838	no	down
			nrfA	nrfA	protein_coding	SL1344_RS21950	SL1344_4213	GO:0005506,GO:0005509,GO:0020037,GO:0042128,GO:0042279,GO:0042597	WP_000101771.1	ammonia-forming cytochrome c nitrite reductase subunit c552	NC_016810.1:4537395-4538832	0.942944	0.996435	4.63346	2.19095	2.11545	2.52468	9.74167	8.41047	6.89227	3.84056	0.317885	-1.65342	SL1344_4213	cytochrome c552, subunit of nitrite reductase complex	0.0016012	yes	down
			fepA	fepA	protein_coding	SL1344_RS02955	SL1344_0573	GO:0005506,GO:0009279,GO:0015891,GO:0038023	WP_001034955.1	TonB-dependent siderophore receptor	NC_016810.1:641045-643301	17.2994	13.3251	11.877	14.1672	2.80756	89.6202	68.0874	6.30884	54.6721	43.2455	0.25913	-1.94825	SL1344_0573	ferrienterobactin receptor precursor	0.0016012	yes	down
			fes	fes	protein_coding	SL1344_RS02960	SL1344_0574	GO:0005506,GO:0005737,GO:0006826,GO:0008849	WP_000656600.1	enterochelin esterase	NC_016810.1:643489-644704	21.7728	16.5319	13.0209	17.1085	4.40435	83.3176	39.4153	6.59466	43.1092	38.4946	0.396864	-1.33328	SL1344_0574	enterochelin esterase	0.0016012	yes	down
4	molybdenum ion binding	GO:0030151	dmsA2	-	protein_coding	SL1344_RS07445	SL1344_1428	GO:0009055,GO:0009389,GO:0030151,GO:0043546,GO:0051539	WP_000705294.1	dimethyl sulfoxide reductase subunit A	NC_016810.1:1531271-1533707	2.44067	2.71725	18.0704	7.74278	8.94506	8.81316	39.9163	30.7175	26.4823	15.9782	0.292376	-1.7741	SL1344_1428	hypothetical dimethyl sulphoxide reductase subunit	0.0016012	yes	down
			dmsA1	-	protein_coding	SL1344_RS07450	SL1344_1429	GO:0009055,GO:0009389,GO:0030151,GO:0043546,GO:0051539	WP_001117602.1	dimethyl sulfoxide reductase subunit A	NC_016810.1:1533805-1536244	3.05623	5.97315	32.5131	13.8475	16.2306	25.0072	98.3208	43.5619	55.63	38.1176	0.248921	-2.00624	SL1344_1429	hypothetical dimethyl sulphoxide reductase subunit	0.0016012	yes	down
			napA	napA	protein_coding	SL1344_RS11605	SL1344_2229	GO:0005506,GO:0006777,GO:0008940,GO:0009055,GO:0030151,GO:0042128,GO:0042597,GO:0043546,GO:0050140,GO:0051539	WP_000778097.1	periplasmic nitrate reductase subunit alpha	NC_016810.1:2354133-2357361	16.4567	5.69472	76.5193	32.8902	38.1651	36.7477	27.6341	139.172	67.8511	61.9334	0.484741	-1.04471	SL1344_2229	probable nitrate reductase	0.00290201	yes	down
			-	-	protein_coding	SL1344_RS12970	SL1344_2492	GO:0009055,GO:0009389,GO:0030151,GO:0043546,GO:0051539	WP_000508279.1	dimethyl sulfoxide reductase subunit A	NC_016810.1:2658337-2663034	2.15942	2.60872	9.88764	4.88526	4.33801	9.75873	19.6294	45.3793	24.9225	18.3907	0.196018	-2.35094	SL1344_2492	dimethyl sulfoxide reductase	0.0016012	yes	down
			-	-	protein_coding	SL1344_RS22105	SL1344_4242	GO:0009055,GO:0009389,GO:0030151,GO:0043546,GO:0051539	WP_077248243.1	dimethyl sulfoxide reductase subunit A	NC_016810.1:4573201-4575601	1.0851	0.841129	15.4976	5.80795	8.39238	14.0704	55.9569	58.5375	42.855	24.9615	0.135526	-2.88336	SL1344_4242	hypothetical anaerobic dimethyl sulfoxide reductase chain	0.0016012	yes	down
			dmsA	dmsA	protein_coding	SL1344_RS04685	SL1344_0902	GO:0009055,GO:0009389,GO:0030151,GO:0043546,GO:0051539	WP_000850250.1	dimethylsulfoxide reductase subunit A	NC_016810.1:1001887-1004332	5.3837	10.3402	88.2888	34.6709	46.5005	64.2922	219.85	168.736	150.959	79.2878	0.229671	-2.12236	SL1344_0902	anaerobic dimethyl sulfoxide reductase chain A precursor	0.0016012	yes	down
5	iron-sulfur cluster assembly	GO:0016226	sufB	sufB	protein_coding	SL1344_RS06805	SL1344_1304	GO:0016226	WP_000089383.1	Fe-S cluster assembly protein SufB	NC_016810.1:1409543-1411031	8.25651	6.74435	7.39704	7.46597	0.758433	21.6259	21.72	6.76114	16.7023	8.60947	0.447003	-1.16165	SL1344_1304	conserved hypothetical protein	0.0016012	yes	down
			sufD	sufD	protein_coding	SL1344_RS06815	SL1344_1306	GO:0016226	WP_000907925.1	signal peptide peptidase SppA	NC_016810.1:1411047-1414257	13.2002	13.3578	11.744	12.7673	0.889729	32.4469	47.7673	9.3574	29.8572	19.3355	0.427612	-1.22563	SL1344_1306	conserved hypothetical protein	0.00507867	yes	down
			hscA	hscA	protein_coding	SL1344_RS13015	SL1344_2501	GO:0005524,GO:0006457,GO:0016226,GO:0016887,GO:0051082	WP_001196669.1	molecular chaperone HscA	NC_016810.1:2675912-2677763	182.46	295.642	79.3841	185.829	108.168	83.3728	61.2827	53.9327	66.1961	15.3227	2.80725	1.48916	SL1344_2501	Chaperone protein hscA	0.0016012	yes	up
			iscA	yfhF	protein_coding	SL1344_RS13025	SL1344_2503	GO:0005198,GO:0005506,GO:0016226,GO:0051536,GO:0097428	WP_000028952.1	iron-sulfur cluster assembly accessory protein	NC_016810.1:2678486-2678810	460.718	553.749	236.19	416.886	163.254	205.976	99.7627	142.719	149.486	53.429	2.7888	1.47964	SL1344_2503	conserved hypothetical protein	0.0016012	yes	up
			nifU	nifU	protein_coding	SL1344_RS13030	SL1344_2504	GO:0005506,GO:0016226,GO:0051536	WP_000331704.1	iron-sulfur cluster scaffold-like protein	NC_016810.1:2678838-2679225	450.917	661.121	225.754	445.931	217.726	200.095	137.887	148.777	162.253	33.2214	2.74837	1.45858	SL1344_2504	NifU-like protein	0.0016012	yes	up
			yhgI	yhgI	protein_coding	SL1344_RS18115	SL1344_3478	GO:0005506,GO:0016226,GO:0051539,GO:0051604	WP_000619387.1	Fe-S biogenesis protein NfuA	NC_016810.1:3690959-3691535	129.293	92.0885	66.7842	96.0551	31.4426	48.5464	56.2187	35.3566	46.7072	10.552	2.05654	1.04022	SL1344_3478	conserved hypothetical protein	0.0016012	yes	up
6	electron transfer activity	GO:0009055	-	-	protein_coding	SL1344_RS06220	SL1344_1189	GO:0009055,GO:0016021,GO:0022904	WP_000929982.1	cytochrome b	NC_016810.1:1294300-1294831	245.105	440.201	70.5305	251.946	184.93	77.0769	79.1063	78.4984	78.2272	1.04153	3.2207	1.68737	SL1344_1189	hypothetical cytochrome	0.0016012	yes	up
			dmsA2	-	protein_coding	SL1344_RS07445	SL1344_1428	GO:0009055,GO:0009389,GO:0030151,GO:0043546,GO:0051539	WP_000705294.1	dimethyl sulfoxide reductase subunit A	NC_016810.1:1531271-1533707	2.44067	2.71725	18.0704	7.74278	8.94506	8.81316	39.9163	30.7175	26.4823	15.9782	0.292376	-1.7741	SL1344_1428	hypothetical dimethyl sulphoxide reductase subunit	0.0016012	yes	down
			dmsA1	-	protein_coding	SL1344_RS07450	SL1344_1429	GO:0009055,GO:0009389,GO:0030151,GO:0043546,GO:0051539	WP_001117602.1	dimethyl sulfoxide reductase subunit A	NC_016810.1:1533805-1536244	3.05623	5.97315	32.5131	13.8475	16.2306	25.0072	98.3208	43.5619	55.63	38.1176	0.248921	-2.00624	SL1344_1429	hypothetical dimethyl sulphoxide reductase subunit	0.0016012	yes	down
			hyaC2	-	protein_coding	SL1344_RS07640	SL1344_1466	GO:0005506,GO:0009055,GO:0016021,GO:0022904	WP_000924456.1	Ni/Fe-hydrogenase, b-type cytochrome subunit	NC_016810.1:1568154-1570651	17.3348	6.90567	16.6924	13.6443	5.84465	28.1066	39.6558	20.7243	29.4956	9.54187	0.462588	-1.1122	SL1344_1466	Ni/Fe-hydrogenase 1 b-type cytochrome subunit HyaC2	0.0847306	no	down
			narG	narG	protein_coding	SL1344_RS08805	SL1344_1692	GO:0008940,GO:0009055,GO:0009325,GO:0042126,GO:0043546,GO:0046872,GO:0051539	WP_000032881.1	nitrate reductase subunit alpha	NC_016810.1:1812349-1819009	1.32712	0.842316	1.10827	1.09257	0.242783	1.02319	3.99429	1.6958	2.23776	1.55793	0.488243	-1.03433	SL1344_1692	respiratory nitrate reductase 1 alpha chain	0.0808347	no	down
			napA	napA	protein_coding	SL1344_RS11605	SL1344_2229	GO:0005506,GO:0006777,GO:0008940,GO:0009055,GO:0030151,GO:0042128,GO:0042597,GO:0043546,GO:0050140,GO:0051539	WP_000778097.1	periplasmic nitrate reductase subunit alpha	NC_016810.1:2354133-2357361	16.4567	5.69472	76.5193	32.8902	38.1651	36.7477	27.6341	139.172	67.8511	61.9334	0.484741	-1.04471	SL1344_2229	probable nitrate reductase	0.00290201	yes	down
			-	-	protein_coding	SL1344_RS12970	SL1344_2492	GO:0009055,GO:0009389,GO:0030151,GO:0043546,GO:0051539	WP_000508279.1	dimethyl sulfoxide reductase subunit A	NC_016810.1:2658337-2663034	2.15942	2.60872	9.88764	4.88526	4.33801	9.75873	19.6294	45.3793	24.9225	18.3907	0.196018	-2.35094	SL1344_2492	dimethyl sulfoxide reductase	0.0016012	yes	down
			fdx	fdx	protein_coding	SL1344_RS13010	SL1344_2500	GO:0009055,GO:0051537	WP_001124466.1	ISC system 2Fe-2S type ferredoxin	NC_016810.1:2675575-2675911	251.668	359.092	223.723	278.161	71.4675	122.983	80.2113	96.8316	100.009	21.5621	2.78136	1.47579	SL1344_2500	ferredoxin	0.0016012	yes	up
			yhjA	-	protein_coding	SL1344_RS19665	SL1344_3786	GO:0004601,GO:0009055,GO:0016021,GO:0020037,GO:0046872	WP_000724476.1	cytochrome-c peroxidase	NC_016810.1:4039908-4041309	2.33424	1.16123	2.49549	1.99699	0.728263	4.58554	4.59343	5.65469	4.94456	0.615009	0.403876	-1.30802	SL1344_3786	probable cytochrome c peroxidase	0.0016012	yes	down
			torC	torC	protein_coding	SL1344_RS19680	SL1344_3789	GO:0005506,GO:0005886,GO:0009055,GO:0009276,GO:0016021,GO:0020037	WP_001230254.1	pentaheme c-type cytochrome TorC	NC_016810.1:4041498-4045850	1.57647	1.57461	1.42688	1.52599	0.0858339	1.59479	6.1507	3.64868	3.79806	2.28163	0.401781	-1.31552	SL1344_3789	cytochrome c-type protein	0.192838	no	down
			-	-	protein_coding	SL1344_RS22105	SL1344_4242	GO:0009055,GO:0009389,GO:0030151,GO:0043546,GO:0051539	WP_077248243.1	dimethyl sulfoxide reductase subunit A	NC_016810.1:4573201-4575601	1.0851	0.841129	15.4976	5.80795	8.39238	14.0704	55.9569	58.5375	42.855	24.9615	0.135526	-2.88336	SL1344_4242	hypothetical anaerobic dimethyl sulfoxide reductase chain	0.0016012	yes	down
			fixA	fixA	protein_coding	SL1344_RS00385	SL1344_0076	GO:0009055,GO:0009437	WP_000692185.1	protein FixA	NC_016810.1:88686-89457	0.491372	1.08707	1e-05	0.526148	0.544369	0.776939	1.16811	2.49861	1.48122	0.902533	0.355213	-1.49325	SL1344_0076	probable flavoprotein subunit	0.182461	no	down
			sdhC	sdhC	protein_coding	SL1344_RS03700	SL1344_0714	GO:0000104,GO:0006099,GO:0009055,GO:0016021,GO:0045281,GO:0046872	WP_001539490.1	succinate dehydrogenase cytochrome b556 subunit	NC_016810.1:797402-799899	216.798	202.882	91.6449	170.442	68.5938	101.782	40.1562	58.8311	66.923	31.5998	2.54684	1.34871	SL1344_0714	succinate dehydrogenase cytochrome b-556 subunit	0.172015	no	up
			dmsA	dmsA	protein_coding	SL1344_RS04685	SL1344_0902	GO:0009055,GO:0009389,GO:0030151,GO:0043546,GO:0051539	WP_000850250.1	dimethylsulfoxide reductase subunit A	NC_016810.1:1001887-1004332	5.3837	10.3402	88.2888	34.6709	46.5005	64.2922	219.85	168.736	150.959	79.2878	0.229671	-2.12236	SL1344_0902	anaerobic dimethyl sulfoxide reductase chain A precursor	0.0016012	yes	down
7	iron-sulfur cluster binding	GO:0051536	sufA	sufA	protein_coding	SL1344_RS06800	SL1344_1303	GO:0005198,GO:0051536,GO:0097428	WP_000418970.1	Fe-S cluster assembly scaffold SufA	NC_016810.1:1409166-1409535	2.0708	4.52633	3.08544	3.22752	1.23392	14.8486	20.5118	3.77864	13.0463	8.51092	0.24739	-2.01514	SL1344_1303	conserved hypothetical protein	0.0144037	yes	down
			ttrA	ttrA	protein_coding	SL1344_RS06870	SL1344_1317	GO:0016491,GO:0043546,GO:0046872,GO:0051536	WP_000002375.1	tetrathionate reductase subunit A	NC_016810.1:1423206-1427284	0.85282	0.819189	0.858966	0.843658	0.0214127	1.22396	3.20464	2.37143	2.26668	0.994486	0.3722	-1.42585	SL1344_1317	tetrathionate reductase subunit A	0.0016012	yes	down
			glpC	glpC	protein_coding	SL1344_RS11735	SL1344_2255	GO:0009061,GO:0016020,GO:0051536	WP_001285726.1	anaerobic glycerol-3-phosphate dehydrogenase subunit C	NC_016810.1:2387951-2392016	41.1691	40.6786	304.351	128.733	152.09	267.123	759.419	566.164	530.902	248.035	0.24248	-2.04406	SL1344_2255	anaerobic glycerol-3-phosphate dehydrogenase subunit C	0.126113	no	down
			iscA	yfhF	protein_coding	SL1344_RS13025	SL1344_2503	GO:0005198,GO:0005506,GO:0016226,GO:0051536,GO:0097428	WP_000028952.1	iron-sulfur cluster assembly accessory protein	NC_016810.1:2678486-2678810	460.718	553.749	236.19	416.886	163.254	205.976	99.7627	142.719	149.486	53.429	2.7888	1.47964	SL1344_2503	conserved hypothetical protein	0.0016012	yes	up
			nifU	nifU	protein_coding	SL1344_RS13030	SL1344_2504	GO:0005506,GO:0016226,GO:0051536	WP_000331704.1	iron-sulfur cluster scaffold-like protein	NC_016810.1:2678838-2679225	450.917	661.121	225.754	445.931	217.726	200.095	137.887	148.777	162.253	33.2214	2.74837	1.45858	SL1344_2504	NifU-like protein	0.0016012	yes	up
			yhcC	yhcC	protein_coding	SL1344_RS17195	SL1344_3301	GO:0003824,GO:0051536	WP_001176887.1	TIGR01212 family radical SAM protein	NC_016810.1:3514338-3515268	5.93691	8.31734	14.5629	9.60573	4.45498	17.45	20.3705	21.3345	19.7184	2.0227	0.487146	-1.03758	SL1344_3301	conserved hypothetical protein	0.0016012	yes	down
			yhgG	yhgG	protein_coding	SL1344_RS18095	SL1344_3474	GO:0003677,GO:0005506,GO:0051536	WP_000157589.1	ferrous iron transporter C	NC_016810.1:3687988-3688225	72.0574	44.6347	76.1993	64.2972	17.1536	112.699	238.084	98.2988	149.694	76.8859	0.429524	-1.21919	SL1344_3474	conserved hypothetical protein	0.0016012	yes	down
8	DNA-binding transcription factor activity	GO:0003700	putA	putA	protein_coding	SL1344_RS05520	SL1344_1062	GO:0003677,GO:0003700,GO:0003842,GO:0004657,GO:0006561,GO:0010133,GO:0016620	WP_000537528.1	bifunctional proline dehydrogenase/L-glutamate gamma-semialdehyde dehydrogenase	NC_016810.1:1163918-1167881	29.4212	18.5549	12.8423	20.2728	8.4219	13.0203	6.25371	4.5008	7.92494	4.49891	2.5581	1.35507	SL1344_1062	proline dehydrogenase (proline oxidase)	0.0016012	yes	up
			pdhR	pdhR	protein_coding	SL1344_RS00770	SL1344_0151	GO:0003677,GO:0003700	WP_000331771.1	pyruvate dehydrogenase complex repressor	NC_016810.1:175319-176084	683.149	1422.95	208.894	771.664	611.849	318.954	193.783	115.914	209.55	102.434	3.68248	1.88068	SL1344_0151	pyruvate dehydrogenase complex repressor	0.0016012	yes	up
			hexR	yebK	protein_coding	SL1344_RS09440	SL1344_1821	GO:0003677,GO:0003700,GO:0006351,GO:0097367,GO:1901135	WP_001056720.1	transcriptional regulator HexR	NC_016810.1:1939051-1939921	12.7897	14.1509	10.0627	12.3344	2.08178	21.8996	46.4906	27.2752	31.8885	12.9283	0.386798	-1.37035	SL1344_1821	hypothetical hex-regulon repressor	0.0016012	yes	down
			fliA	fliA	protein_coding	SL1344_RS09785	SL1344_1885	GO:0001123,GO:0003677,GO:0003700,GO:0003899,GO:0005737,GO:0016987	WP_001087453.1	RNA polymerase sigma factor FliA	NC_016810.1:2002314-2003034	562.376	164.083	439.238	388.566	203.924	918.957	457.043	1020.47	798.823	300.311	0.486423	-1.03972	SL1344_1885	RNA polymerase sigma transcription factor for flagellar operon	0.0016012	yes	down
			pocR	pocR	protein_coding	SL1344_RS10480	SL1344_2012	GO:0003700,GO:0006351,GO:0043565	WP_000622326.1	regulatory protein PocR	NC_016810.1:2112113-2113025	5.99077	4.87611	9.32735	6.73141	2.3162	22.6375	35.1998	31.3598	29.7324	6.43733	0.2264	-2.14306	SL1344_2012	pdu/cob regulatory protein PocR	0.0016012	yes	down
			-	-	protein_coding	SL1344_RS11200	SL1344_2157	GO:0003677,GO:0003700,GO:0006351	WP_000024658.1	LysR family transcriptional regulator	NC_016810.1:2274597-2275506	11.4896	29.9506	8.89239	16.7775	11.4819	7.42455	11.8234	5.54343	8.2638	3.223	2.03024	1.02165	SL1344_2157	hypothetical transcriptional regulator	0.0016012	yes	up
			-	-	protein_coding	SL1344_RS11710	SL1344_2250	GO:0003677,GO:0003700,GO:0006351	WP_000176719.1	LysR family transcriptional regulator	NC_016810.1:2384251-2385130	7.17578	1.73761	11.0821	6.66516	4.69312	14.1169	17.8118	24.4008	18.7765	5.20938	0.354974	-1.49422	SL1344_2250	hypothetical transcriptional regulator	0.0016012	yes	down
			yfhP	yfhP	protein_coding	SL1344_RS13040	SL1344_2506	GO:0003690,GO:0003700,GO:0005506,GO:0051537	WP_001241346.1	Fe-S cluster assembly transcriptional regulator IscR	NC_016810.1:2680647-2681142	303.678	426.781	77.0007	269.153	177.428	94.1977	82.1789	61.668	79.3482	16.4486	3.39205	1.76216	SL1344_2506	conserved hypothetical protein	0.0016012	yes	up
			fljA	fljA	protein_coding	SL1344_RS14340	SL1344_2755	GO:0003700	WP_000388997.1	phase 1 flagellin gene repressor	NC_016810.1:2935198-2935738	2.26706	1.60561	0.436734	1.43647	0.926812	16.6933	11.704	21.6067	16.668	4.9514	0.0861813	-3.53648	SL1344_2755	repressor of phase 1 flagellin gene	0.00290201	yes	down
			-	-	protein_coding	SL1344_RS14515	SL1344_2787	GO:0003677,GO:0003700,GO:0003824,GO:0006351,GO:0030170	WP_001138459.1	PLP-dependent aminotransferase family protein	NC_016810.1:2972306-2973641	7.06522	7.63736	6.40604	7.03621	0.616173	11.6653	22.9319	8.55998	14.3857	7.56231	0.489111	-1.03176	SL1344_2787	hypothetical transcriptional regulator	0.0016012	yes	down
			srlR	srlR	protein_coding	SL1344_RS14695	SL1344_2817	GO:0003677,GO:0003700,GO:0006351	WP_000804536.1	transcriptional regulator	NC_016810.1:3004212-3007461	21.709	17.3736	30.6449	23.2425	6.76724	49.7905	63.9707	51.9798	55.247	7.63384	0.420702	-1.24913	SL1344_2817	glucitol operon repressor	0.0252296	yes	down
			-	-	protein_coding	SL1344_RS15070	SL1344_2891	GO:0003677,GO:0003700,GO:0006351	WP_000216297.1	LysR family transcriptional regulator	NC_016810.1:3077150-3078083	4.31747	1.99524	1.27311	2.52861	1.59072	5.19936	13.3075	3.99918	7.50203	5.06338	0.337057	-1.56894	SL1344_2891	possible LysR-family transcriptional regulator	0.0016012	yes	down
			-	-	protein_coding	SL1344_RS15110	SL1344_2899	GO:0003677,GO:0003700	WP_000423344.1	MarR family transcriptional regulator	NC_016810.1:3085167-3085572	24.1414	21.0781	29.5885	24.936	4.31048	48.3206	70.562	37.3728	52.0852	16.9118	0.478754	-1.06264	SL1344_2899	hypothetical regulatory protein	0.0016012	yes	down
			rpoS	rpoS	protein_coding	SL1344_RS15130	SL1344_2903	GO:0001123,GO:0003677,GO:0003700,GO:0005737,GO:0016987	WP_000081498.1	RNA polymerase sigma factor RpoS	NC_016810.1:3088054-3089047	400.598	521.166	389.809	437.191	72.9243	194.933	123.371	178.828	165.711	37.541	2.63827	1.39959	SL1344_2903	RNA polymerase sigma subunit RpoS (sigma-38)	0.0016012	yes	up
			tdcA	tdcA	protein_coding	SL1344_RS16770	SL1344_3217	GO:0003677,GO:0003700,GO:0006351	WP_001094910.1	transcriptional regulator TdcA	NC_016810.1:3433177-3434116	1.33193	0.141885	0.300907	0.591574	0.646078	5.68429	12.2195	10.0742	9.32599	3.33123	0.0634328	-3.97863	SL1344_3217	TDC operon transcriptional activator	0.0380474	yes	down
			malT	malT	protein_coding	SL1344_RS18135	SL1344_3482	GO:0003677,GO:0003700,GO:0005524,GO:0005975,GO:0006351,GO:0045893,GO:0045913	WP_000907029.1	transcriptional regulator	NC_016810.1:3698421-3701127	132.917	91.2237	106.351	110.164	21.1066	187.943	329.393	301.58	272.972	74.9389	0.403573	-1.3091	SL1344_3482	MalT regulatory protein	0.0016012	yes	down
			-	-	protein_coding	SL1344_RS19485	SL1344_3751	GO:0003677,GO:0003700,GO:0006351	WP_000854956.1	GntR family transcriptional regulator	NC_016810.1:4005751-4006495	24.9767	10.2338	32.3828	22.5311	11.2752	56.0674	88.1997	73.6608	72.6426	16.0903	0.310164	-1.6889	SL1344_3751	hypothetical GntR-family transcriptional regulator	0.0016012	yes	down
			-	-	protein_coding	SL1344_RS19740	SL1344_3801	GO:0003677,GO:0003700,GO:0006351	WP_001054589.1	LysR family transcriptional regulator	NC_016810.1:4059253-4060150	3.98746	0.539355	3.9187	2.81517	1.97121	9.33179	6.40825	8.13613	7.95872	1.46982	0.353721	-1.49931	SL1344_3801	hypothetical LysR-family transcriptioanl regulator	0.0016012	yes	down
			metR	metR	protein_coding	SL1344_RS20380	SL1344_3918	GO:0003677,GO:0003700,GO:0006351	WP_000569786.1	transcriptional regulator	NC_016810.1:4189317-4191058	3.31375	7.59724	9.83714	6.91604	3.31462	2.87526	2.42188	1.33529	2.21081	0.791385	3.12828	1.64537	SL1344_3918	trans-activator of metE and metH	0.0446702	yes	up
			yijO	yijO	protein_coding	SL1344_RS21150	SL1344_4066	GO:0003700,GO:0006351,GO:0043565	WP_000274596.1	AraC family transcriptional regulator	NC_016810.1:4353394-4354586	19.0921	28.963	14.1082	20.7211	7.56019	11.3098	10.2055	9.40354	10.3063	0.957118	2.01053	1.00757	SL1344_4066	hypothetical AraC-family transcriptional regulator	0.0172699	yes	up
			adiY	adiY	protein_coding	SL1344_RS22050	SL1344_4232	GO:0003700,GO:0006351,GO:0043565	WP_001217074.1	AraC family transcriptional regulator	NC_016810.1:4558929-4559691	22.4928	11.2302	6.35594	13.3596	8.2765	6.24959	5.20723	5.17178	5.54286	0.612297	2.41024	1.26917	SL1344_4232	hypothetical AraC family regulatory protein	0.0016012	yes	up
			melR	melR	protein_coding	SL1344_RS22065	SL1344_4234	GO:0003700,GO:0006351,GO:0043565	WP_000106992.1	transcriptional regulator MelR	NC_016810.1:4562488-4563421	4.89827	4.32476	14.381	7.86801	5.6477	13.37	67.0727	24.988	35.1436	28.255	0.223882	-2.15919	SL1344_4234	melibiose operon regulatory protein	0.0016012	yes	down
			-	-	protein_coding	SL1344_RS22705	SL1344_4355	GO:0003700,GO:0005737,GO:0006351,GO:0043565	WP_000332219.1	AraC family transcriptional regulator	NC_016810.1:4686465-4687290	0.958803	0.613845	1.08086	0.884504	0.242211	2.31732	7.44124	0.739113	3.49923	3.5039	0.252771	-1.9841	SL1344_4355	hypothetical DNA-binding protein	0.106729	no	down
			-	-	protein_coding	SL1344_RS22895	SL1344_4393	GO:0003677,GO:0003700,GO:0005737,GO:0006526,GO:0034618,GO:0051259	WP_000666051.1	ArgR family transcriptional regulator	NC_016810.1:4725523-4726203	3.34246	1.43838	3.8482	2.87635	1.27073	3.62151	9.41011	8.4619	7.16451	3.10474	0.401472	-1.31663	SL1344_4393	hypothetical transcriptional regulator	0.0719017	no	down
			ykgD	-	protein_coding	SL1344_RS02845	SL1344_0551	GO:0003700,GO:0006351,GO:0043565	WP_000339633.1	AraC family transcriptional regulator	NC_016810.1:618745-619600	1.77444	1.52892	1.23394	1.51244	0.270627	1.81681	7.34645	2.06368	3.74232	3.12371	0.404145	-1.30706	SL1344_0551	hypothetical araC-family transcriptional regulator	0.0843977	no	down
			citB	dpiA	protein_coding	SL1344_RS03160	SL1344_0614	GO:0000160,GO:0003677,GO:0003700,GO:0005737	WP_000138788.1	response regulator	NC_016810.1:687514-689825	16.4129	20.7672	22.7273	19.9691	3.23196	39.2753	32.3985	66.5322	46.0686	18.0524	0.433464	-1.20601	SL1344_0614	transcriptional regulatory protein	0.08804	no	down
			-	-	protein_coding	SL1344_RS03865	SL1344_0740	GO:0003677,GO:0003700,GO:0006351	WP_000405925.1	LysR family transcriptional regulator	NC_016810.1:825708-826599	9.57641	3.6856	8.33907	7.20036	3.10611	22.0259	12.1846	26.0098	20.0734	7.1164	0.358702	-1.47914	SL1344_0740	LysR-family transcriptional regulator	0.0016012	yes	down
9	4 iron, 4 sulfur cluster binding	GO:0051539	dmsA2	-	protein_coding	SL1344_RS07445	SL1344_1428	GO:0009055,GO:0009389,GO:0030151,GO:0043546,GO:0051539	WP_000705294.1	dimethyl sulfoxide reductase subunit A	NC_016810.1:1531271-1533707	2.44067	2.71725	18.0704	7.74278	8.94506	8.81316	39.9163	30.7175	26.4823	15.9782	0.292376	-1.7741	SL1344_1428	hypothetical dimethyl sulphoxide reductase subunit	0.0016012	yes	down
			dmsA1	-	protein_coding	SL1344_RS07450	SL1344_1429	GO:0009055,GO:0009389,GO:0030151,GO:0043546,GO:0051539	WP_001117602.1	dimethyl sulfoxide reductase subunit A	NC_016810.1:1533805-1536244	3.05623	5.97315	32.5131	13.8475	16.2306	25.0072	98.3208	43.5619	55.63	38.1176	0.248921	-2.00624	SL1344_1429	hypothetical dimethyl sulphoxide reductase subunit	0.0016012	yes	down
			narG	narG	protein_coding	SL1344_RS08805	SL1344_1692	GO:0008940,GO:0009055,GO:0009325,GO:0042126,GO:0043546,GO:0046872,GO:0051539	WP_000032881.1	nitrate reductase subunit alpha	NC_016810.1:1812349-1819009	1.32712	0.842316	1.10827	1.09257	0.242783	1.02319	3.99429	1.6958	2.23776	1.55793	0.488243	-1.03433	SL1344_1692	respiratory nitrate reductase 1 alpha chain	0.0808347	no	down
			hyaA	-	protein_coding	SL1344_RS08915	SL1344_1714	GO:0008901,GO:0009375,GO:0016021,GO:0046872,GO:0051538,GO:0051539	WP_001058312.1	hydrogenase	NC_016810.1:1841680-1844589	4.52917	9.20025	9.14003	7.62315	2.67963	1.00163	3.03314	1.62281	1.88586	1.04099	4.04227	2.01516	SL1344_1714	hydrogenase-1 small subunit	0.00609178	yes	up
			napA	napA	protein_coding	SL1344_RS11605	SL1344_2229	GO:0005506,GO:0006777,GO:0008940,GO:0009055,GO:0030151,GO:0042128,GO:0042597,GO:0043546,GO:0050140,GO:0051539	WP_000778097.1	periplasmic nitrate reductase subunit alpha	NC_016810.1:2354133-2357361	16.4567	5.69472	76.5193	32.8902	38.1651	36.7477	27.6341	139.172	67.8511	61.9334	0.484741	-1.04471	SL1344_2229	probable nitrate reductase	0.00290201	yes	down
			-	-	protein_coding	SL1344_RS12970	SL1344_2492	GO:0009055,GO:0009389,GO:0030151,GO:0043546,GO:0051539	WP_000508279.1	dimethyl sulfoxide reductase subunit A	NC_016810.1:2658337-2663034	2.15942	2.60872	9.88764	4.88526	4.33801	9.75873	19.6294	45.3793	24.9225	18.3907	0.196018	-2.35094	SL1344_2492	dimethyl sulfoxide reductase	0.0016012	yes	down
			-	-	protein_coding	SL1344_RS26745	-	-	WP_072095218.1	hypothetical protein	NC_016810.1:2760406-2762011	95.3749	114.801	70.1007	93.4256	22.4138	186.268	694.597	322.564	401.143	263.117	0.232898	-2.10223	-	-	0.0016012	yes	down
			-	-	protein_coding	SL1344_RS00185	SL1344_0037	GO:0003824,GO:0046872,GO:0051539	WP_000971148.1	anaerobic sulfatase maturase	NC_016810.1:41722-42913	2.0435	2.31907	1.29216	1.88491	0.531506	5.26164	5.88061	4.12558	5.08928	0.89012	0.370369	-1.43297	SL1344_0037	possible sulfatase regulatory protein	0.0016012	yes	down
			yhgI	yhgI	protein_coding	SL1344_RS18115	SL1344_3478	GO:0005506,GO:0016226,GO:0051539,GO:0051604	WP_000619387.1	Fe-S biogenesis protein NfuA	NC_016810.1:3690959-3691535	129.293	92.0885	66.7842	96.0551	31.4426	48.5464	56.2187	35.3566	46.7072	10.552	2.05654	1.04022	SL1344_3478	conserved hypothetical protein	0.0016012	yes	up
			fdoH	fdoH	protein_coding	SL1344_RS20735	SL1344_3983	GO:0015944,GO:0016021,GO:0045333,GO:0046872,GO:0051539	WP_000331361.1	formate dehydrogenase subunit beta	NC_016810.1:4263722-4266183	65.7103	122.535	64.7783	84.3411	33.0801	34.522	33.7419	47.5347	38.5995	7.74791	2.18503	1.12765	SL1344_3983	formate dehydrogenase-O beta subunit	0.078749	no	up
			-	-	protein_coding	SL1344_RS22105	SL1344_4242	GO:0009055,GO:0009389,GO:0030151,GO:0043546,GO:0051539	WP_077248243.1	dimethyl sulfoxide reductase subunit A	NC_016810.1:4573201-4575601	1.0851	0.841129	15.4976	5.80795	8.39238	14.0704	55.9569	58.5375	42.855	24.9615	0.135526	-2.88336	SL1344_4242	hypothetical anaerobic dimethyl sulfoxide reductase chain	0.0016012	yes	down
			nrdG	nrdG	protein_coding	SL1344_RS22835	SL1344_4381	GO:0005737,GO:0043365,GO:0051539	WP_001268859.1	anaerobic ribonucleoside-triphosphate reductase activating protein	NC_016810.1:4712550-4713015	1.05122	0.304853	21.7152	7.69041	12.1515	19.0641	13.6092	15.8209	16.1648	2.74366	0.47575	-1.07172	SL1344_4381	anaerobic ribonucleoside-triphosphate reductase activating protein	0.0476774	yes	down
			yjjW	yjjW	protein_coding	SL1344_RS23420	SL1344_4492	GO:0016491,GO:0051539	WP_001064938.1	YjjW family glycine radical enzyme activase	NC_016810.1:4839368-4841751	3.79658	2.06474	30.1902	12.0172	15.7621	18.5073	25.2635	37.2806	27.0171	9.50871	0.4448	-1.16877	SL1344_4492	conserved hypothetical protein	0.181227	no	down
			moaA	moaA	protein_coding	SL1344_RS04060	SL1344_0778	GO:0005525,GO:0006777,GO:0019008,GO:0046872,GO:0051539,GO:0061798,GO:1904047	WP_000168180.1	cyclic pyranopterin monophosphate synthase	NC_016810.1:869892-870882	10.4532	17.3184	34.7458	20.8391	12.5231	48.4764	41.7698	65.4117	51.886	12.1842	0.401632	-1.31605	SL1344_0778	molybdenum cofactor biosynthesis protein A	0.0016012	yes	down
			dmsA	dmsA	protein_coding	SL1344_RS04685	SL1344_0902	GO:0009055,GO:0009389,GO:0030151,GO:0043546,GO:0051539	WP_000850250.1	dimethylsulfoxide reductase subunit A	NC_016810.1:1001887-1004332	5.3837	10.3402	88.2888	34.6709	46.5005	64.2922	219.85	168.736	150.959	79.2878	0.229671	-2.12236	SL1344_0902	anaerobic dimethyl sulfoxide reductase chain A precursor	0.0016012	yes	down
10	lipopolysaccharide biosynthetic process	GO:0009103	wzc	wzc	protein_coding	SL1344_RS10880	SL1344_2093	GO:0009103,GO:0016021,GO:0016301,GO:0045226	WP_000136405.1	tyrosine-protein kinase wzc	NC_016810.1:2196615-2199221	1.00479	1.57307	0.855409	1.14442	0.378659	1.80595	4.98999	0.970925	2.58896	2.12086	0.442039	-1.17776	SL1344_2093	tyrosine-protein kinase	0.0016012	yes	down
			yeiU	yeiU	protein_coding	SL1344_RS11365	SL1344_2190	GO:0005887,GO:0009103,GO:0009245,GO:0016776,GO:0043165,GO:0050380	WP_000178095.1	phosphatase PAP2 family protein	NC_016810.1:2310240-2310960	100.866	67.5426	17.7349	62.0479	41.8371	28.1351	37.7461	26.8944	30.9252	5.93956	2.00639	1.0046	SL1344_2190	hypothetical membrane protein	0.0016012	yes	up
			yfbE	yfbE	protein_coding	SL1344_RS11790	SL1344_2266	GO:0009103,GO:0009245,GO:0046677,GO:0099620	WP_001520579.1	UDP-4-amino-4-deoxy-L-arabinose--oxoglutarate aminotransferase	NC_016810.1:2401668-2402826	634.344	423.88	594.139	550.787	111.729	159.347	227.195	258.215	214.919	50.5643	2.56277	1.3577	SL1344_2266	hypothetical lipopolysaccharide biosynthesis protein	0.0016012	yes	up
			pmrF	pmrF	protein_coding	SL1344_RS11795	SL1344_2267	GO:0005886,GO:0009103,GO:0009245,GO:0016021,GO:0016780,GO:0036108,GO:0046677,GO:0099621	WP_000458893.1	undecaprenyl-phosphate 4-deoxy-4-formamido-L-arabinose transferase	NC_016810.1:2402828-2409291	290.384	232.081	0.497816	174.321	153.332	74.9905	147.903	1.6279	74.8406	73.1377	2.32923	1.21985	SL1344_2267	hypothetical lipopolysaccharide modification protein	0.173294	no	up
			yfbG	yfbG	protein_coding	SL1344_RS11800	SL1344_2268	GO:0009103,GO:0009245,GO:0046677,GO:0050662,GO:0099618,GO:0099619	WP_000648776.1	bifunctional UDP-glucuronic acid oxidase/UDP-4-amino-4-deoxy-L-arabinose formyltransferase	NC_016810.1:2402828-2409291	282.774	240.73	298.16	273.888	29.7283	65.9855	240.681	91.3282	132.665	94.399	2.06451	1.0458	SL1344_2268	hypothetical lipopolysaccharide modification protein	0.0870727	no	up
			arnT	pqaB	protein_coding	SL1344_RS11810	SL1344_2270	GO:0000030,GO:0005886,GO:0006493,GO:0009103,GO:0009245,GO:0016021,GO:0103015	WP_000978038.1	lipid IV(A) 4-amino-4-deoxy-L-arabinosyltransferase	NC_016810.1:2402828-2409291	143.524	113.31	128.261	128.365	15.1073	36.8225	66.3989	43.3418	48.8544	15.5397	2.6275	1.39369	SL1344_2270	melittin resistance protein PqaB	0.18026	no	up
11	kinase activity	GO:0016301	-	-	protein_coding	SL1344_RS06580	SL1344_1259	GO:0016301	WP_000267686.1	fructosamine kinase family protein	NC_016810.1:1360588-1361449	9.26715	15.5755	16.3605	13.7344	3.8886	18.8276	45.0775	30.3876	31.4309	13.156	0.436971	-1.19439	SL1344_1259	conserved hypothetical protein	0.0016012	yes	down
			pykF	pykF	protein_coding	SL1344_RS06845	SL1344_1312	GO:0000287,GO:0004743,GO:0016301,GO:0030955	WP_000751447.1	pyruvate kinase I	NC_016810.1:1416777-1418190	979.318	606.956	918.369	834.881	199.727	371.099	490.623	353.794	405.172	74.5069	2.06056	1.04304	SL1344_1312	pyruvate kinase	0.0016012	yes	up
			prs	prsA	protein_coding	SL1344_RS08885	SL1344_1708	GO:0000287,GO:0004749,GO:0005524,GO:0005737,GO:0006015,GO:0009116,GO:0009156,GO:0009165,GO:0016301	WP_001518537.1	ribose-phosphate pyrophosphokinase	NC_016810.1:1834613-1835561	426.418	512.396	443.383	460.732	45.539	206.432	132.482	151.213	163.376	38.446	2.82007	1.49573	SL1344_1708	Ribose-phosphate pyrophosphokinase	0.0016012	yes	up
			pykA	pykA	protein_coding	SL1344_RS09445	SL1344_1822	GO:0000287,GO:0004743,GO:0016301,GO:0030955	WP_000091156.1	pyruvate kinase II	NC_016810.1:1940044-1941487	48.9555	25.1864	131.128	68.4233	55.5891	109.067	162.553	157.724	143.115	29.5848	0.4781	-1.06462	SL1344_1822	pyruvate kinase A	0.0016012	yes	down
			wzc	wzc	protein_coding	SL1344_RS10880	SL1344_2093	GO:0009103,GO:0016021,GO:0016301,GO:0045226	WP_000136405.1	tyrosine-protein kinase wzc	NC_016810.1:2196615-2199221	1.00479	1.57307	0.855409	1.14442	0.378659	1.80595	4.98999	0.970925	2.58896	2.12086	0.442039	-1.17776	SL1344_2093	tyrosine-protein kinase	0.0016012	yes	down
			fruB	fruF	protein_coding	SL1344_RS11330	SL1344_2183	GO:0005737,GO:0009401,GO:0016301	WP_000487287.1	multiphosphoryl transfer protein	NC_016810.1:2303001-2305070	268.531	489.964	787.014	515.17	260.159	568.764	1110.02	2046.19	1241.66	747.458	0.414904	-1.26915	SL1344_2183	pts system, fructose-specific IIA/FPR component	0.0016012	yes	down
			-	-	protein_coding	SL1344_RS12025	SL1344_2313	GO:0016301	WP_000901812.1	PTS ascorbate transporter subunit IIA	NC_016810.1:2454402-2455018	9.0967	5.2331	16.0519	10.1272	5.48253	27.5169	38.6378	96.0373	54.064	36.7728	0.187319	-2.41643	SL1344_2313	hypothetical sugar phosphotransferase component II A	0.0016012	yes	down
			lyxK	lyxK	protein_coding	SL1344_RS18935	SL1344_3639	GO:0005975,GO:0016301,GO:0016773	WP_000074065.1	carbohydrate kinase	NC_016810.1:3882277-3885975	2.01638	1.09913	0.764292	1.29327	0.648227	1.74595	13.2465	1.19043	5.39431	6.80588	0.239747	-2.06041	SL1344_3639	L-xylulose kinase	0.00507867	yes	down
			-	-	protein_coding	SL1344_RS19480	SL1344_3750	GO:0016301	WP_001152234.1	PTS sugar transporter subunit IIA	NC_016810.1:4004976-4005734	10.7007	7.12749	15.5951	11.1411	4.25095	24.8244	21.2561	40.6485	28.9096	10.3215	0.385377	-1.37566	SL1344_3750	hypothetical phosphoenolpyruvate-dependent sugar phosphotransferase system, eiia 2	0.0016012	yes	down
			nagE	nagE	protein_coding	SL1344_RS03460	SL1344_0667	GO:0005886,GO:0008982,GO:0009401,GO:0015572,GO:0016021,GO:0016301,GO:0019866	WP_001023068.1	PTS N-acetyl glucosamine transporter subunit IIABC	NC_016810.1:744668-746621	56.8819	41.9909	59.7337	52.8688	9.52787	74.2398	193.223	98.6407	122.035	62.8467	0.433227	-1.20681	SL1344_0667	pts system, N-acetylglucosamine-specific IIABC component	0.0016012	yes	down
12	pilus	GO:0009289	stcA	stcA	protein_coding	SL1344_RS11060	SL1344_2129	GO:0007155,GO:0009289	WP_000830686.1	fimbrial protein	NC_016810.1:2244073-2245343	2.96976	5.67689	12.2951	6.98058	4.79742	14.6319	24.6038	25.4029	21.5462	6.00127	0.323982	-1.62601	SL1344_2129	hypothetical fimbrial subunit protein	0.0016012	yes	down
			stdA	stdA	protein_coding	SL1344_RS15675	SL1344_3008	GO:0007155,GO:0009289,GO:0016021	WP_001540854.1	fimbrial protein StdA	NC_016810.1:3212551-3213262	2.3693	0.827252	0.40032	1.19896	1.03578	4.96981	4.12662	1.38719	3.49454	1.87308	0.343095	-1.54332	SL1344_3008	probable fimbrial protein	0.201301	no	down
			sthD	sthD	protein_coding	SL1344_RS23555	SL1344_4519	GO:0007155,GO:0009289	WP_001056986.1	fimbrial protein SthD	NC_016810.1:4869516-4870074	1.54543	0.987743	0.546786	1.02665	0.500458	0.513719	10.2282	0.300225	3.68073	5.67129	0.278926	-1.84205	SL1344_4519	hypothetical fimbrial subunit	0.235314	no	down
			fimA	fimA	protein_coding	SL1344_RS02755	SL1344_0536	GO:0007155,GO:0009289	WP_000681030.1	type 1 fimbrial protein subunit FimA	NC_016810.1:603418-604160	2601.08	4272.44	2395.68	3089.74	1029.39	763.74	465.09	996.267	741.699	266.274	4.16576	2.05858	SL1344_0536	type-1 fimbrial protein, a chain precursor	0.0016012	yes	up
			fimI	fimI	protein_coding	SL1344_RS02760	SL1344_0537	GO:0007155,GO:0009289	WP_000619606.1	type 1 fimbrial protein subunit FimI	NC_016810.1:604235-604769	868.737	1133.77	503.082	835.195	316.679	244.134	98.9322	284.099	209.055	97.4402	3.9951	1.99823	SL1344_0537	major pilin protein	0.0016012	yes	up
			fimH	fimH	protein_coding	SL1344_RS02775	SL1344_0540	GO:0007155,GO:0009289	WP_000708653.1	protein FimH	NC_016810.1:608162-609170	133.972	319.601	116.563	190.046	112.536	41.3965	25.1944	50.9078	39.1662	13.001	4.8523	2.27867	SL1344_0540	FimH protein precursor	0.0016012	yes	up
			fimF	fimF	protein_coding	SL1344_RS02780	SL1344_0541	GO:0007155,GO:0009289	WP_000603405.1	fimbrial-like protein FimF	NC_016810.1:609179-609698	61.0506	154.23	61.9148	92.3985	53.5494	26.8441	24.6898	28.1497	26.5612	1.74721	3.4787	1.79855	SL1344_0541	hypothetical fimbrial protein in fimZ 5' region	0.0016012	yes	up
13	heme binding	GO:0020037	napC	napC	protein_coding	SL1344_RS11585	SL1344_2225	GO:0016021,GO:0019333,GO:0020037,GO:0046872,GO:0055114	WP_000431778.1	cytochrome c-type protein NapC	NC_016810.1:2351398-2352001	39.8502	15.3058	63.0136	39.3899	23.8572	26.4234	62.4634	153.277	80.7211	65.368	0.487975	-1.03512	SL1344_2225	cytochrome c-type protein NapC	0.0016012	yes	down
			yhjA	-	protein_coding	SL1344_RS19665	SL1344_3786	GO:0004601,GO:0009055,GO:0016021,GO:0020037,GO:0046872	WP_000724476.1	cytochrome-c peroxidase	NC_016810.1:4039908-4041309	2.33424	1.16123	2.49549	1.99699	0.728263	4.58554	4.59343	5.65469	4.94456	0.615009	0.403876	-1.30802	SL1344_3786	probable cytochrome c peroxidase	0.0016012	yes	down
			torC	torC	protein_coding	SL1344_RS19680	SL1344_3789	GO:0005506,GO:0005886,GO:0009055,GO:0009276,GO:0016021,GO:0020037	WP_001230254.1	pentaheme c-type cytochrome TorC	NC_016810.1:4041498-4045850	1.57647	1.57461	1.42688	1.52599	0.0858339	1.59479	6.1507	3.64868	3.79806	2.28163	0.401781	-1.31552	SL1344_3789	cytochrome c-type protein	0.192838	no	down
			nrfA	nrfA	protein_coding	SL1344_RS21950	SL1344_4213	GO:0005506,GO:0005509,GO:0020037,GO:0042128,GO:0042279,GO:0042597	WP_000101771.1	ammonia-forming cytochrome c nitrite reductase subunit c552	NC_016810.1:4537395-4538832	0.942944	0.996435	4.63346	2.19095	2.11545	2.52468	9.74167	8.41047	6.89227	3.84056	0.317885	-1.65342	SL1344_4213	cytochrome c552, subunit of nitrite reductase complex	0.0016012	yes	down
			nrfB	nrfB	protein_coding	SL1344_RS21955	SL1344_4214	GO:0006807,GO:0020037,GO:0042597,GO:0046872	WP_000115065.1	cytochrome c nitrite reductase pentaheme subunit	NC_016810.1:4538943-4543963	2.94972	2.16185	3.40143	2.83767	0.627341	5.73544	13.8049	11.6875	10.4093	4.18383	0.272609	-1.87509	SL1344_4214	penta-heme cytochrome c, subunit of nitrite reductase complex	0.180678	no	down
			nrfE	nrfE	protein_coding	SL1344_RS21970	SL1344_4217	GO:0015232,GO:0016021,GO:0017004,GO:0020037,GO:0046872	WP_000551709.1	heme lyase NrfEFG subunit NrfF	NC_016810.1:4538943-4543963	4.09314	2.61895	4.95684	3.88964	1.18216	4.40356	8.23865	13.4125	8.68489	4.52102	0.447863	-1.15887	SL1344_4217	formate-dependent nitrite reductase, assembly protein	0.00507867	yes	down
14	pyridoxal phosphate binding	GO:0030170	sufS	sufS	protein_coding	SL1344_RS06820	SL1344_1307	GO:0005737,GO:0006534,GO:0009000,GO:0030170,GO:0031071	WP_000143859.1	cysteine desulfurase	NC_016810.1:1411047-1414257	11.8466	10.2461	15.9371	12.6766	2.93488	24.3423	44.2961	10.9566	26.5317	16.7772	0.477791	-1.06555	SL1344_1307	hypothetical amintransferase	0.02362	yes	down
			yfbQ	yfbQ	protein_coding	SL1344_RS11960	SL1344_2300	GO:0008483,GO:0009058,GO:0030170	WP_000074540.1	pyridoxal phosphate-dependent aminotransferase	NC_016810.1:2439710-2440925	81.9166	79.195	62.3533	74.4883	10.597	100.077	208.118	143.135	150.443	54.39	0.495126	-1.01413	SL1344_2300	hypothetical aminotransferase	0.0016012	yes	down
			iscS	nifS	protein_coding	SL1344_RS13035	SL1344_2505	GO:0005737,GO:0030170,GO:0031071,GO:0044571,GO:0046872,GO:0051537	WP_000775266.1	IscS subfamily cysteine desulfurase	NC_016810.1:2679252-2680467	335.968	371.318	123.856	277.047	133.84	98.8719	68.0395	56.0183	74.3099	22.1042	3.72827	1.8985	SL1344_2505	Cysteine desulfurase	0.0016012	yes	up
			glyA	glyA	protein_coding	SL1344_RS13095	SL1344_2517	GO:0004372,GO:0005737,GO:0008168,GO:0019264,GO:0030170,GO:0035999	WP_000919178.1	serine hydroxymethyltransferase	NC_016810.1:2691397-2692651	176.111	91.5017	908.25	391.954	449.122	245.054	141.611	153.781	180.149	56.5381	2.17572	1.12149	SL1344_2517	serine hydroxymethyltransferase	0.00707475	yes	up
			-	-	protein_coding	SL1344_RS14515	SL1344_2787	GO:0003677,GO:0003700,GO:0003824,GO:0006351,GO:0030170	WP_001138459.1	PLP-dependent aminotransferase family protein	NC_016810.1:2972306-2973641	7.06522	7.63736	6.40604	7.03621	0.616173	11.6653	22.9319	8.55998	14.3857	7.56231	0.489111	-1.03176	SL1344_2787	hypothetical transcriptional regulator	0.0016012	yes	down
			lysA	lysA	protein_coding	SL1344_RS15590	SL1344_2991	GO:0008836,GO:0009089,GO:0030170	WP_000056576.1	diaminopimelate decarboxylase	NC_016810.1:3194156-3195419	238.664	1154.78	554.304	649.249	465.38	222.274	164.195	318.689	235.053	78.0357	2.76214	1.46579	SL1344_2991	diaminopimelate decarboxylase	0.0016012	yes	up
			tdcB	tdcB	protein_coding	SL1344_RS16765	SL1344_3216	GO:0000166,GO:0003941,GO:0004794,GO:0030170,GO:0070689	WP_000548370.1	serine/threonine dehydratase	NC_016810.1:3432090-3433080	2.57307	4.03158	2.28805	2.96423	0.93527	12.4388	85.9311	64.731	54.367	37.8264	0.0545226	-4.197	SL1344_3216	catabolic threonine dehydratase	0.0016012	yes	down
			ybdL	ybdL	protein_coding	SL1344_RS03045	SL1344_0591	GO:0008483,GO:0009058,GO:0030170	WP_001245592.1	pyridoxal phosphate-dependent aminotransferase	NC_016810.1:664378-665539	6.24235	12.2585	16.7211	11.7407	5.25853	4.82677	9.01859	3.64737	5.83091	2.82289	2.01353	1.00973	SL1344_0591	hypothetical aminotransferase	0.0016012	yes	up
			cobD	cobD	protein_coding	SL1344_RS03255	SL1344_0632	GO:0008483,GO:0009236,GO:0030170	WP_001173255.1	threonine-phosphate decarboxylase	NC_016810.1:705186-706897	4.8181	3.62676	19.6475	9.36411	8.92557	21.8897	31.1026	31.3902	28.1275	5.40401	0.332917	-1.58677	SL1344_0632	hypothetical aminotransferase CobD	0.115384	no	down
15	Mo-molybdopterin cofactor biosynthetic process	GO:0006777	napA	napA	protein_coding	SL1344_RS11605	SL1344_2229	GO:0005506,GO:0006777,GO:0008940,GO:0009055,GO:0030151,GO:0042128,GO:0042597,GO:0043546,GO:0050140,GO:0051539	WP_000778097.1	periplasmic nitrate reductase subunit alpha	NC_016810.1:2354133-2357361	16.4567	5.69472	76.5193	32.8902	38.1651	36.7477	27.6341	139.172	67.8511	61.9334	0.484741	-1.04471	SL1344_2229	probable nitrate reductase	0.00290201	yes	down
			mobA	mobA	protein_coding	SL1344_RS20525	SL1344_3942	GO:0005525,GO:0005737,GO:0006777,GO:0046872,GO:0061603	WP_001046887.1	molybdenum cofactor guanylyltransferase	NC_016810.1:4222930-4224218	55.9484	48.4286	52.6523	52.3431	3.76942	87.563	132.158	123.963	114.561	23.7376	0.456902	-1.13004	SL1344_3942	molybdopterin-guanine dinucleotide biosynthesis protein A	0.0016012	yes	down
			moaA	moaA	protein_coding	SL1344_RS04060	SL1344_0778	GO:0005525,GO:0006777,GO:0019008,GO:0046872,GO:0051539,GO:0061798,GO:1904047	WP_000168180.1	cyclic pyranopterin monophosphate synthase	NC_016810.1:869892-870882	10.4532	17.3184	34.7458	20.8391	12.5231	48.4764	41.7698	65.4117	51.886	12.1842	0.401632	-1.31605	SL1344_0778	molybdenum cofactor biosynthesis protein A	0.0016012	yes	down
			moaE	moaE	protein_coding	SL1344_RS04080	SL1344_0782	GO:0006777	WP_000545202.1	molybdopterin synthase catalytic subunit	NC_016810.1:872143-872596	5.85086	5.69821	17.6396	9.72957	6.85072	17.1254	15.6064	27.9951	20.2423	6.75694	0.480655	-1.05693	SL1344_0782	molybdopterin converting factor, subunit 2	0.00883209	yes	down
16	transcription, DNA-templated	GO:0006351	hexR	yebK	protein_coding	SL1344_RS09440	SL1344_1821	GO:0003677,GO:0003700,GO:0006351,GO:0097367,GO:1901135	WP_001056720.1	transcriptional regulator HexR	NC_016810.1:1939051-1939921	12.7897	14.1509	10.0627	12.3344	2.08178	21.8996	46.4906	27.2752	31.8885	12.9283	0.386798	-1.37035	SL1344_1821	hypothetical hex-regulon repressor	0.0016012	yes	down
			sdiA	sdiA	protein_coding	SL1344_RS09755	SL1344_1879	GO:0003677,GO:0006351,GO:0006355	WP_001157166.1	transcriptional regulator SdiA	NC_016810.1:1997225-1997948	28.12	22.4148	29.5034	26.6794	3.75747	51.2255	83.7661	64.5075	66.4997	16.3615	0.401196	-1.31762	SL1344_1879	cell-division regulatory protein	0.0016012	yes	down
			rcsA	rcsA	protein_coding	SL1344_RS09915	SL1344_1911	GO:0003677,GO:0006351,GO:0006355,GO:0050896	WP_000103975.1	helix-turn-helix transcriptional regulator	NC_016810.1:2024994-2025618	9.54579	6.48736	1.41416	5.81577	4.1072	4.00161	2.81464	1.21913	2.67846	1.39623	2.17131	1.11857	SL1344_1911	colanic acid capsullar biosynthesis activation protein A	0.16002	no	up
			pocR	pocR	protein_coding	SL1344_RS10480	SL1344_2012	GO:0003700,GO:0006351,GO:0043565	WP_000622326.1	regulatory protein PocR	NC_016810.1:2112113-2113025	5.99077	4.87611	9.32735	6.73141	2.3162	22.6375	35.1998	31.3598	29.7324	6.43733	0.2264	-2.14306	SL1344_2012	pdu/cob regulatory protein PocR	0.0016012	yes	down
			-	-	protein_coding	SL1344_RS11200	SL1344_2157	GO:0003677,GO:0003700,GO:0006351	WP_000024658.1	LysR family transcriptional regulator	NC_016810.1:2274597-2275506	11.4896	29.9506	8.89239	16.7775	11.4819	7.42455	11.8234	5.54343	8.2638	3.223	2.03024	1.02165	SL1344_2157	hypothetical transcriptional regulator	0.0016012	yes	up
			-	-	protein_coding	SL1344_RS11710	SL1344_2250	GO:0003677,GO:0003700,GO:0006351	WP_000176719.1	LysR family transcriptional regulator	NC_016810.1:2384251-2385130	7.17578	1.73761	11.0821	6.66516	4.69312	14.1169	17.8118	24.4008	18.7765	5.20938	0.354974	-1.49422	SL1344_2250	hypothetical transcriptional regulator	0.0016012	yes	down
			-	-	protein_coding	SL1344_RS12115	SL1344_2330	GO:0005524,GO:0006351,GO:0006355,GO:0008134,GO:0043565	WP_000168935.1	sigma-54-dependent Fis family transcriptional regulator	NC_016810.1:2470588-2472016	9.57803	8.14592	30.3137	16.0126	12.4058	35.5319	98.8629	82.6444	72.3464	32.8974	0.221332	-2.17571	SL1344_2330	hypothetical transcriptional regulator	0.0016012	yes	down
			-	-	protein_coding	SL1344_RS14515	SL1344_2787	GO:0003677,GO:0003700,GO:0003824,GO:0006351,GO:0030170	WP_001138459.1	PLP-dependent aminotransferase family protein	NC_016810.1:2972306-2973641	7.06522	7.63736	6.40604	7.03621	0.616173	11.6653	22.9319	8.55998	14.3857	7.56231	0.489111	-1.03176	SL1344_2787	hypothetical transcriptional regulator	0.0016012	yes	down
			srlR	srlR	protein_coding	SL1344_RS14695	SL1344_2817	GO:0003677,GO:0003700,GO:0006351	WP_000804536.1	transcriptional regulator	NC_016810.1:3004212-3007461	21.709	17.3736	30.6449	23.2425	6.76724	49.7905	63.9707	51.9798	55.247	7.63384	0.420702	-1.24913	SL1344_2817	glucitol operon repressor	0.0252296	yes	down
			-	-	protein_coding	SL1344_RS15070	SL1344_2891	GO:0003677,GO:0003700,GO:0006351	WP_000216297.1	LysR family transcriptional regulator	NC_016810.1:3077150-3078083	4.31747	1.99524	1.27311	2.52861	1.59072	5.19936	13.3075	3.99918	7.50203	5.06338	0.337057	-1.56894	SL1344_2891	possible LysR-family transcriptional regulator	0.0016012	yes	down
			tdcA	tdcA	protein_coding	SL1344_RS16770	SL1344_3217	GO:0003677,GO:0003700,GO:0006351	WP_001094910.1	transcriptional regulator TdcA	NC_016810.1:3433177-3434116	1.33193	0.141885	0.300907	0.591574	0.646078	5.68429	12.2195	10.0742	9.32599	3.33123	0.0634328	-3.97863	SL1344_3217	TDC operon transcriptional activator	0.0380474	yes	down
			malT	malT	protein_coding	SL1344_RS18135	SL1344_3482	GO:0003677,GO:0003700,GO:0005524,GO:0005975,GO:0006351,GO:0045893,GO:0045913	WP_000907029.1	transcriptional regulator	NC_016810.1:3698421-3701127	132.917	91.2237	106.351	110.164	21.1066	187.943	329.393	301.58	272.972	74.9389	0.403573	-1.3091	SL1344_3482	MalT regulatory protein	0.0016012	yes	down
			-	-	protein_coding	SL1344_RS18725	SL1344_3599	GO:0003677,GO:0006351,GO:0006355	WP_000290692.1	hypothetical protein	NC_016810.1:3840566-3841698	11.8294	15.2399	62.9932	30.0208	28.6058	15.3295	9.9379	11.6683	12.3119	2.75282	2.43836	1.28591	SL1344_3599	hypothetical lacI-family transcriptional regulator	0.0016012	yes	up
			-	-	protein_coding	SL1344_RS19485	SL1344_3751	GO:0003677,GO:0003700,GO:0006351	WP_000854956.1	GntR family transcriptional regulator	NC_016810.1:4005751-4006495	24.9767	10.2338	32.3828	22.5311	11.2752	56.0674	88.1997	73.6608	72.6426	16.0903	0.310164	-1.6889	SL1344_3751	hypothetical GntR-family transcriptional regulator	0.0016012	yes	down
			-	-	protein_coding	SL1344_RS19740	SL1344_3801	GO:0003677,GO:0003700,GO:0006351	WP_001054589.1	LysR family transcriptional regulator	NC_016810.1:4059253-4060150	3.98746	0.539355	3.9187	2.81517	1.97121	9.33179	6.40825	8.13613	7.95872	1.46982	0.353721	-1.49931	SL1344_3801	hypothetical LysR-family transcriptioanl regulator	0.0016012	yes	down
			metR	metR	protein_coding	SL1344_RS20380	SL1344_3918	GO:0003677,GO:0003700,GO:0006351	WP_000569786.1	transcriptional regulator	NC_016810.1:4189317-4191058	3.31375	7.59724	9.83714	6.91604	3.31462	2.87526	2.42188	1.33529	2.21081	0.791385	3.12828	1.64537	SL1344_3918	trans-activator of metE and metH	0.0446702	yes	up
			yijO	yijO	protein_coding	SL1344_RS21150	SL1344_4066	GO:0003700,GO:0006351,GO:0043565	WP_000274596.1	AraC family transcriptional regulator	NC_016810.1:4353394-4354586	19.0921	28.963	14.1082	20.7211	7.56019	11.3098	10.2055	9.40354	10.3063	0.957118	2.01053	1.00757	SL1344_4066	hypothetical AraC-family transcriptional regulator	0.0172699	yes	up
			adiY	adiY	protein_coding	SL1344_RS22050	SL1344_4232	GO:0003700,GO:0006351,GO:0043565	WP_001217074.1	AraC family transcriptional regulator	NC_016810.1:4558929-4559691	22.4928	11.2302	6.35594	13.3596	8.2765	6.24959	5.20723	5.17178	5.54286	0.612297	2.41024	1.26917	SL1344_4232	hypothetical AraC family regulatory protein	0.0016012	yes	up
			melR	melR	protein_coding	SL1344_RS22065	SL1344_4234	GO:0003700,GO:0006351,GO:0043565	WP_000106992.1	transcriptional regulator MelR	NC_016810.1:4562488-4563421	4.89827	4.32476	14.381	7.86801	5.6477	13.37	67.0727	24.988	35.1436	28.255	0.223882	-2.15919	SL1344_4234	melibiose operon regulatory protein	0.0016012	yes	down
			-	-	protein_coding	SL1344_RS22705	SL1344_4355	GO:0003700,GO:0005737,GO:0006351,GO:0043565	WP_000332219.1	AraC family transcriptional regulator	NC_016810.1:4686465-4687290	0.958803	0.613845	1.08086	0.884504	0.242211	2.31732	7.44124	0.739113	3.49923	3.5039	0.252771	-1.9841	SL1344_4355	hypothetical DNA-binding protein	0.106729	no	down
			idnR	idnR	protein_coding	SL1344_RS22985	SL1344_4411	GO:0003677,GO:0006351,GO:0006355	WP_001244065.1	transcriptional regulator	NC_016810.1:4745313-4746312	1.99815	3.73098	2.03392	2.58768	0.990285	4.09487	8.79442	6.09601	6.32843	2.35838	0.408898	-1.29019	SL1344_4411	regulatory protein	0.0016012	yes	down
			glnK	glnK	protein_coding	SL1344_RS02360	SL1344_0456	GO:0000166,GO:0006351,GO:0006355,GO:0006808,GO:0030234	WP_000780341.1	nitrogen regulatory protein P-II 2	NC_016810.1:519832-520350	17.8797	13.7199	35.515	22.3715	11.571	6.58296	5.65223	5.96766	6.06761	0.473348	3.68704	1.88246	SL1344_0456	nitrogen regulatory protein P-II	0.00707475	yes	up
			-	-	protein_coding	SL1344_RS23265	SL1344_4465	GO:0003677,GO:0005524,GO:0006351,GO:0006355,GO:0008134,GO:0009401,GO:0016021	WP_001224211.1	sigma-54 dependent transcriptional regulator	NC_016810.1:4812649-4815415	8.39356	4.9473	10.1208	7.82054	2.63392	17.2348	19.1869	24.7446	20.3888	3.89649	0.38357	-1.38244	SL1344_4465	hypothetical transcriptional regulatory protein	0.0016012	yes	down
			fimZ	fimZ	protein_coding	SL1344_RS02785	SL1344_0542	GO:0000160,GO:0003677,GO:0006351,GO:0006355	WP_000801273.1	DNA-binding response regulator	NC_016810.1:609743-610376	40.3562	26.8839	26.8024	31.3475	7.80187	9.72402	8.25367	17.0056	11.6611	4.6865	2.68821	1.42665	SL1344_0542	probable transcriptional regulator (FimXZ protein)	0.0016012	yes	up
			fimW	fimW	protein_coding	SL1344_RS02800	SL1344_0545	GO:0003677,GO:0006351,GO:0006355	WP_000944156.1	helix-turn-helix transcriptional regulator	NC_016810.1:612193-612790	10.6362	9.58533	4.49948	8.24034	3.28201	6.38436	3.5436	2.33144	4.08647	2.08028	2.01649	1.01185	SL1344_0545	fimbriae w protein	0.0370458	yes	up
			ykgD	-	protein_coding	SL1344_RS02845	SL1344_0551	GO:0003700,GO:0006351,GO:0043565	WP_000339633.1	AraC family transcriptional regulator	NC_016810.1:618745-619600	1.77444	1.52892	1.23394	1.51244	0.270627	1.81681	7.34645	2.06368	3.74232	3.12371	0.404145	-1.30706	SL1344_0551	hypothetical araC-family transcriptional regulator	0.0843977	no	down
			caiF	caiF	protein_coding	SL1344_RS00345	SL1344_0069	GO:0006351	WP_000333324.1	transcriptional activator CaiF	NC_016810.1:80550-80946	12.8412	9.16887	13.7922	11.9341	2.4415	15.6355	43.1774	48.7459	35.8529	17.7288	0.332863	-1.587	SL1344_0069	transcriptional activator CaiF	0.0016012	yes	down
			-	-	protein_coding	SL1344_RS03865	SL1344_0740	GO:0003677,GO:0003700,GO:0006351	WP_000405925.1	LysR family transcriptional regulator	NC_016810.1:825708-826599	9.57641	3.6856	8.33907	7.20036	3.10611	22.0259	12.1846	26.0098	20.0734	7.1164	0.358702	-1.47914	SL1344_0740	LysR-family transcriptional regulator	0.0016012	yes	down
17	periplasmic space	GO:0042597	asr	-	protein_coding	SL1344_RS07380	SL1344_1415	GO:0010447,GO:0042597	WP_000523907.1	acid shock protein	NC_016810.1:1518911-1519196	107.99	71.1191	80.8715	86.6602	19.1049	15.2243	50.6124	16.3854	27.4074	20.1045	3.16193	1.6608	SL1344_1415	hypothetical secreted stress response protein	0.0016012	yes	up
			hdeB	-	protein_coding	SL1344_RS07780	SL1344_1492	GO:0042597,GO:0051082,GO:1990451	WP_001032161.1	acid-resistance protein	NC_016810.1:1600410-1600740	231.899	280.931	211.679	241.503	35.6109	49.7726	182.246	74.18	102.066	70.502	2.36615	1.24254	SL1344_1492	hypothetical secreted protein	0.0016012	yes	up
			napA	napA	protein_coding	SL1344_RS11605	SL1344_2229	GO:0005506,GO:0006777,GO:0008940,GO:0009055,GO:0030151,GO:0042128,GO:0042597,GO:0043546,GO:0050140,GO:0051539	WP_000778097.1	periplasmic nitrate reductase subunit alpha	NC_016810.1:2354133-2357361	16.4567	5.69472	76.5193	32.8902	38.1651	36.7477	27.6341	139.172	67.8511	61.9334	0.484741	-1.04471	SL1344_2229	probable nitrate reductase	0.00290201	yes	down
			ais	ais	protein_coding	SL1344_RS11785	SL1344_2265	GO:0008653,GO:0016791,GO:0042597	WP_000879248.1	histidine phosphatase family protein	NC_016810.1:2400782-2401388	474.911	439.405	220.996	378.437	137.499	131.287	141.779	138.6	137.222	5.38003	2.75784	1.46354	SL1344_2265	hypothetical protein (protein induced by aluminum)	0.0016012	yes	up
			assT	-	protein_coding	SL1344_RS16505	SL1344_3165	GO:0004062,GO:0042597,GO:0047686	WP_000460259.1	aryl-sulfate sulfotransferase	NC_016810.1:3375205-3377002	2.30417	2.2125	2.04606	2.18758	0.130848	3.48989	8.49385	3.19672	5.06016	2.97728	0.432314	-1.20985	SL1344_3165	probable arylsulfate sulfotransferase	0.0016012	yes	down
			cpxP	cpxP	protein_coding	SL1344_RS20870	SL1344_4009	GO:0042597	WP_001233463.1	repressor CpxP	NC_016810.1:4292032-4292533	377.131	1108.11	304.098	596.447	444.616	232.821	249.556	298.075	260.151	33.8926	2.2927	1.19704	SL1344_4009	extracytoplasmic stress protein for protein-mediated toxicities	0.0016012	yes	up
			nrfA	nrfA	protein_coding	SL1344_RS21950	SL1344_4213	GO:0005506,GO:0005509,GO:0020037,GO:0042128,GO:0042279,GO:0042597	WP_000101771.1	ammonia-forming cytochrome c nitrite reductase subunit c552	NC_016810.1:4537395-4538832	0.942944	0.996435	4.63346	2.19095	2.11545	2.52468	9.74167	8.41047	6.89227	3.84056	0.317885	-1.65342	SL1344_4213	cytochrome c552, subunit of nitrite reductase complex	0.0016012	yes	down
			nrfB	nrfB	protein_coding	SL1344_RS21955	SL1344_4214	GO:0006807,GO:0020037,GO:0042597,GO:0046872	WP_000115065.1	cytochrome c nitrite reductase pentaheme subunit	NC_016810.1:4538943-4543963	2.94972	2.16185	3.40143	2.83767	0.627341	5.73544	13.8049	11.6875	10.4093	4.18383	0.272609	-1.87509	SL1344_4214	penta-heme cytochrome c, subunit of nitrite reductase complex	0.180678	no	down
			potF	potF	protein_coding	SL1344_RS04440	SL1344_0854	GO:0015846,GO:0019808,GO:0042597	WP_000125769.1	spermidine/putrescine ABC transporter substrate-binding protein PotF	NC_016810.1:947644-948757	22.2965	21.2299	12.7165	18.7477	5.25027	14.6021	6.902	5.25476	8.9196	4.98962	2.10185	1.07166	SL1344_0854	putrescine-binding periplasmic protein precursor	0.0016012	yes	up
18	extracellular region	GO:0005576	sopE	sopE2	protein_coding	SL1344_RS13925	SL1344_2674	GO:0005085,GO:0005096,GO:0005576,GO:0009405,GO:0031532,GO:0090630	WP_000161707.1	SPI-1 type III secretion system guanine nucleotide exchange factor SopE	NC_016810.1:2863003-2863726	1260.6	422.014	1165.89	949.503	459.265	1072.87	4869.45	1027.54	2323.29	2205.16	0.408689	-1.29092	SL1344_2674	Type III secretion system effector protein, invasion-associated secreted protein-by rearranging the actin cytoskeleton and disrupting tight junctions	0.0016012	yes	down
			fljB	fljB	protein_coding	SL1344_RS14345	SL1344_2756	GO:0005198,GO:0005576,GO:0009420,GO:0071973	WP_000079794.1	flagellin FliC	NC_016810.1:2935805-2937326	68.1675	39.6038	38.7386	48.8366	16.7466	850.15	507.683	531.925	629.92	191.11	0.0775283	-3.68913	SL1344_2756	flagellin	0.0016012	yes	down
			sipA	sipA	protein_coding	SL1344_RS14920	SL1344_2861	GO:0003779,GO:0005576,GO:0009405	WP_000258811.1	SPI-1 type III secretion system effector SipA	NC_016810.1:3047254-3049312	1493.12	1038.83	1786.75	1439.57	376.825	2429.4	4603.76	2192.27	3075.14	1329.12	0.468132	-1.09501	SL1344_2861	pathogenicity island 1 Type III secretion system effector protein-involved in actin bundling and polymerisation leading to epithelial cell invasion and formation of the SCV	0.00507867	yes	down
			sipC	sipC	protein_coding	SL1344_RS14930	SL1344_2863	GO:0003779,GO:0005576,GO:0007015,GO:0009405,GO:0019905,GO:0034067,GO:0042802,GO:0044128,GO:0045335,GO:1903827,GO:2000535	WP_000909019.1	SPI-1 type III secretion system needle tip complex protein SipC	NC_016810.1:3050432-3051662	4069.02	2718.5	4286.48	3691.33	849.486	6988.13	11918.5	6225.56	8377.38	3090.3	0.440631	-1.18236	SL1344_2863	pathogenicity island 1 Type III secretion system effector protein-involved in bacterial entry by actin bundling and part of the Translocon	0.0016012	yes	down
19	cobalamin biosynthetic process	GO:0009236	cbiT	cbiT	protein_coding	SL1344_RS10450	SL1344_2006	GO:0008276,GO:0009236	WP_000650985.1	cobalt-precorrin-6B (C(15))-methyltransferase (decarboxylating)	NC_016810.1:2102925-2109170	15.6033	13.4141	23.585	17.5341	5.35331	17.1068	102.254	47.274	55.5449	43.172	0.315674	-1.66349	SL1344_2006	precorrin-8W decarboxylase	0.123418	no	down
			cbiD	cbiD	protein_coding	SL1344_RS10460	SL1344_2008	GO:0008168,GO:0009236,GO:0046140	WP_001292906.1	cobalt-precorrin-5B (C(1))-methyltransferase	NC_016810.1:2102925-2109170	6.86063	7.30643	35.7367	16.6346	16.5444	18.4236	64.7921	50.3888	44.5348	23.7321	0.373519	-1.42075	SL1344_2008	Putative cobalt-precorrin-6A synthase [deacetylating]	0.117033	no	down
			cbiB	cibB	protein_coding	SL1344_RS10470	SL1344_2010	GO:0005886,GO:0009236,GO:0015420,GO:0016021,GO:0048472	WP_000153648.1	cobalamin biosynthesis protein	NC_016810.1:2109180-2111516	3.14883	3.68347	18.0296	8.2873	8.44131	14.3549	62.3571	23.6006	33.4376	25.4682	0.247844	-2.0125	SL1344_2010	Cobalamin biosynthesis protein	0.00507867	yes	down
			cbiA	cbiA	protein_coding	SL1344_RS10475	SL1344_2011	GO:0005524,GO:0006541,GO:0009236,GO:0042242,GO:0043775	WP_000741259.1	cobyrinic acid a,c-diamide synthase	NC_016810.1:2109180-2111516	2.42511	2.96634	26.0275	10.473	13.4733	23.8172	26.439	40.5798	30.2787	9.01684	0.345887	-1.53163	SL1344_2011	Cobyrinic acid A,C-diamide synthase.	0.0016012	yes	down
			purC	purC	protein_coding	SL1344_RS12765	SL1344_2450	GO:0004639,GO:0005524,GO:0006189,GO:0009236	WP_001171630.1	phosphoribosylaminoimidazolesuccinocarboxamide synthase	NC_016810.1:2599819-2600533	82.5012	66.7073	600.634	249.947	303.806	158.747	40.3999	70.2972	89.8146	61.5403	2.78292	1.4766	SL1344_2450	phosphoribosylaminoimidazole-succinocarboxamide synthase	0.0016012	yes	up
			cobD	cobD	protein_coding	SL1344_RS03255	SL1344_0632	GO:0008483,GO:0009236,GO:0030170	WP_001173255.1	threonine-phosphate decarboxylase	NC_016810.1:705186-706897	4.8181	3.62676	19.6475	9.36411	8.92557	21.8897	31.1026	31.3902	28.1275	5.40401	0.332917	-1.58677	SL1344_0632	hypothetical aminotransferase CobD	0.115384	no	down
20	cellular amino acid metabolic process	GO:0006520	eutC	eutC	protein_coding	SL1344_RS12615	SL1344_2420	GO:0006520,GO:0008851,GO:0031419,GO:0046336	WP_000372335.1	ethanolamine ammonia-lyase light chain	NC_016810.1:2564051-2564948	2.05429	1.24669	1.94315	1.74804	0.437726	3.66364	6.95603	3.59001	4.73656	1.92247	0.369053	-1.4381	SL1344_2420	Ethanolamine ammonia-lyase light chain	0.0218379	yes	down
			cadA	cadA	protein_coding	SL1344_RS13115	SL1344_2521	GO:0005737,GO:0006520,GO:0016831	WP_001100652.1	lysine decarboxylase CadA	NC_016810.1:2697666-2699811	2.9574	4.02756	6.54143	4.50879	1.83984	21.9456	66.9965	18.3803	35.7741	27.0981	0.126035	-2.9881	SL1344_2521	lysine decarboxylase	0.0016012	yes	down
			speC	speC	protein_coding	SL1344_RS16105	SL1344_3089	GO:0005737,GO:0006520,GO:0016831	WP_000839739.1	ornithine decarboxylase	NC_016810.1:3293475-3295611	24.8981	25.8764	22.5514	24.4419	1.70879	10.7656	14.1398	8.56014	11.1552	2.81016	2.19108	1.13164	SL1344_3089	ornithine decarboxylase, constitutive (ec 4.1.1.17)	0.0016012	yes	up
			pyrB	pyrB	protein_coding	SL1344_RS22885	SL1344_4391	GO:0004070,GO:0006207,GO:0006520,GO:0016597,GO:0044205	WP_000013055.1	aspartate carbamoyltransferase catalytic subunit	NC_016810.1:4724552-4725488	223.477	117.099	38.0523	126.209	93.0475	10.4588	4.72804	5.34853	6.84512	3.14488	18.4378	4.2046	SL1344_4391	aspartate carbamoyltransferase catalytic subunit	0.0016012	yes	up
			speF	speF	protein_coding	SL1344_RS03540	SL1344_0683	GO:0004586,GO:0005737,GO:0006520	WP_001292402.1	ornithine decarboxylase SpeF	NC_016810.1:761473-764988	1.31482	1.02248	1.21597	1.18442	0.148701	2.25249	11.4273	1.87081	5.18352	5.41063	0.228497	-2.12975	SL1344_0683	ornithine decarboxylase, inducible (ec 4.1.1.17)	0.0016012	yes	down
21	lipid A biosynthetic process	GO:0009245	yeiU	yeiU	protein_coding	SL1344_RS11365	SL1344_2190	GO:0005887,GO:0009103,GO:0009245,GO:0016776,GO:0043165,GO:0050380	WP_000178095.1	phosphatase PAP2 family protein	NC_016810.1:2310240-2310960	100.866	67.5426	17.7349	62.0479	41.8371	28.1351	37.7461	26.8944	30.9252	5.93956	2.00639	1.0046	SL1344_2190	hypothetical membrane protein	0.0016012	yes	up
			yfbE	yfbE	protein_coding	SL1344_RS11790	SL1344_2266	GO:0009103,GO:0009245,GO:0046677,GO:0099620	WP_001520579.1	UDP-4-amino-4-deoxy-L-arabinose--oxoglutarate aminotransferase	NC_016810.1:2401668-2402826	634.344	423.88	594.139	550.787	111.729	159.347	227.195	258.215	214.919	50.5643	2.56277	1.3577	SL1344_2266	hypothetical lipopolysaccharide biosynthesis protein	0.0016012	yes	up
			pmrF	pmrF	protein_coding	SL1344_RS11795	SL1344_2267	GO:0005886,GO:0009103,GO:0009245,GO:0016021,GO:0016780,GO:0036108,GO:0046677,GO:0099621	WP_000458893.1	undecaprenyl-phosphate 4-deoxy-4-formamido-L-arabinose transferase	NC_016810.1:2402828-2409291	290.384	232.081	0.497816	174.321	153.332	74.9905	147.903	1.6279	74.8406	73.1377	2.32923	1.21985	SL1344_2267	hypothetical lipopolysaccharide modification protein	0.173294	no	up
			yfbG	yfbG	protein_coding	SL1344_RS11800	SL1344_2268	GO:0009103,GO:0009245,GO:0046677,GO:0050662,GO:0099618,GO:0099619	WP_000648776.1	bifunctional UDP-glucuronic acid oxidase/UDP-4-amino-4-deoxy-L-arabinose formyltransferase	NC_016810.1:2402828-2409291	282.774	240.73	298.16	273.888	29.7283	65.9855	240.681	91.3282	132.665	94.399	2.06451	1.0458	SL1344_2268	hypothetical lipopolysaccharide modification protein	0.0870727	no	up
			arnT	pqaB	protein_coding	SL1344_RS11810	SL1344_2270	GO:0000030,GO:0005886,GO:0006493,GO:0009103,GO:0009245,GO:0016021,GO:0103015	WP_000978038.1	lipid IV(A) 4-amino-4-deoxy-L-arabinosyltransferase	NC_016810.1:2402828-2409291	143.524	113.31	128.261	128.365	15.1073	36.8225	66.3989	43.3418	48.8544	15.5397	2.6275	1.39369	SL1344_2270	melittin resistance protein PqaB	0.18026	no	up
22	cell adhesion	GO:0007155	stcA	stcA	protein_coding	SL1344_RS11060	SL1344_2129	GO:0007155,GO:0009289	WP_000830686.1	fimbrial protein	NC_016810.1:2244073-2245343	2.96976	5.67689	12.2951	6.98058	4.79742	14.6319	24.6038	25.4029	21.5462	6.00127	0.323982	-1.62601	SL1344_2129	hypothetical fimbrial subunit protein	0.0016012	yes	down
			stdA	stdA	protein_coding	SL1344_RS15675	SL1344_3008	GO:0007155,GO:0009289,GO:0016021	WP_001540854.1	fimbrial protein StdA	NC_016810.1:3212551-3213262	2.3693	0.827252	0.40032	1.19896	1.03578	4.96981	4.12662	1.38719	3.49454	1.87308	0.343095	-1.54332	SL1344_3008	probable fimbrial protein	0.201301	no	down
			sthD	sthD	protein_coding	SL1344_RS23555	SL1344_4519	GO:0007155,GO:0009289	WP_001056986.1	fimbrial protein SthD	NC_016810.1:4869516-4870074	1.54543	0.987743	0.546786	1.02665	0.500458	0.513719	10.2282	0.300225	3.68073	5.67129	0.278926	-1.84205	SL1344_4519	hypothetical fimbrial subunit	0.235314	no	down
			fimA	fimA	protein_coding	SL1344_RS02755	SL1344_0536	GO:0007155,GO:0009289	WP_000681030.1	type 1 fimbrial protein subunit FimA	NC_016810.1:603418-604160	2601.08	4272.44	2395.68	3089.74	1029.39	763.74	465.09	996.267	741.699	266.274	4.16576	2.05858	SL1344_0536	type-1 fimbrial protein, a chain precursor	0.0016012	yes	up
			fimI	fimI	protein_coding	SL1344_RS02760	SL1344_0537	GO:0007155,GO:0009289	WP_000619606.1	type 1 fimbrial protein subunit FimI	NC_016810.1:604235-604769	868.737	1133.77	503.082	835.195	316.679	244.134	98.9322	284.099	209.055	97.4402	3.9951	1.99823	SL1344_0537	major pilin protein	0.0016012	yes	up
			fimH	fimH	protein_coding	SL1344_RS02775	SL1344_0540	GO:0007155,GO:0009289	WP_000708653.1	protein FimH	NC_016810.1:608162-609170	133.972	319.601	116.563	190.046	112.536	41.3965	25.1944	50.9078	39.1662	13.001	4.8523	2.27867	SL1344_0540	FimH protein precursor	0.0016012	yes	up
			fimF	fimF	protein_coding	SL1344_RS02780	SL1344_0541	GO:0007155,GO:0009289	WP_000603405.1	fimbrial-like protein FimF	NC_016810.1:609179-609698	61.0506	154.23	61.9148	92.3985	53.5494	26.8441	24.6898	28.1497	26.5612	1.74721	3.4787	1.79855	SL1344_0541	hypothetical fimbrial protein in fimZ 5' region	0.0016012	yes	up
23	glutamine metabolic process	GO:0006541	cbiA	cbiA	protein_coding	SL1344_RS10475	SL1344_2011	GO:0005524,GO:0006541,GO:0009236,GO:0042242,GO:0043775	WP_000741259.1	cobyrinic acid a,c-diamide synthase	NC_016810.1:2109180-2111516	2.42511	2.96634	26.0275	10.473	13.4733	23.8172	26.439	40.5798	30.2787	9.01684	0.345887	-1.53163	SL1344_2011	Cobyrinic acid A,C-diamide synthase.	0.0016012	yes	down
			purG	purG	protein_coding	SL1344_RS13145	SL1344_2527	GO:0004642,GO:0005524,GO:0005737,GO:0006189,GO:0006541,GO:0046872	WP_000970045.1	phosphoribosylformylglycinamidine synthase	NC_016810.1:2705970-2709858	22.3469	22.1359	275.79	106.758	146.386	87.0924	26.2038	23.1029	45.4664	36.0825	2.34806	1.23147	SL1344_2527	Phosphoribosylformylglycinamidine synthase	0.00507867	yes	up
			carA	carA	protein_coding	SL1344_RS00335	SL1344_0067	GO:0004088,GO:0005524,GO:0006207,GO:0006526,GO:0006541,GO:0044205	WP_000597287.1	carbamoyl-phosphate synthase small subunit	NC_016810.1:75882-77031	657.339	447.117	66.8444	390.433	299.3	61.6686	47.8175	12.1513	40.5458	25.547	9.62943	3.26745	SL1344_0067	carbamoyl-phosphate synthase small chain	0.0016012	yes	up
			asnB	asnB	protein_coding	SL1344_RS03435	SL1344_0662	GO:0004066,GO:0005524,GO:0006529,GO:0006541	WP_000337041.1	asparagine synthase B	NC_016810.1:738349-740014	56.3023	53.1988	58.1156	55.8722	2.48645	89.4266	236.889	368.476	231.597	139.6	0.241248	-2.05141	SL1344_0662	asparagine synthetase B	0.0016012	yes	down
24	phosphoenolpyruvate-dependent sugar phosphotransferase system	GO:0009401	yadI	yadI	protein_coding	SL1344_RS00905	SL1344_0179	GO:0009401,GO:0016021	WP_000901960.1	PTS sugar transporter subunit IIA	NC_016810.1:209288-209729	1.20913	2.13156	8.02943	3.79004	3.70028	8.50812	17.5568	11.1296	12.3982	4.65581	0.305693	-1.70985	SL1344_0179	hypothetical PTS system IIA component	0.00883209	yes	down
			fruA	fruA	protein_coding	SL1344_RS11320	SL1344_2181	GO:0005351,GO:0005886,GO:0009401,GO:0016021,GO:0022877	WP_000854414.1	PTS fructose transporter subunit IIBC	NC_016810.1:2301296-2302985	122.391	210.353	247.416	193.387	64.2161	160.471	246.052	763.28	389.934	326.146	0.495948	-1.01174	SL1344_2181	PTS system, fructose-specific IIBC component	0.00290201	yes	down
			fruB	fruF	protein_coding	SL1344_RS11330	SL1344_2183	GO:0005737,GO:0009401,GO:0016301	WP_000487287.1	multiphosphoryl transfer protein	NC_016810.1:2303001-2305070	268.531	489.964	787.014	515.17	260.159	568.764	1110.02	2046.19	1241.66	747.458	0.414904	-1.26915	SL1344_2183	pts system, fructose-specific IIA/FPR component	0.0016012	yes	down
			-	-	protein_coding	SL1344_RS12015	SL1344_2311	GO:0009401,GO:0016021	WP_001522266.1	PTS ascorbate transporter subunit IIC	NC_016810.1:2450864-2454029	4.11367	3.79481	0.339854	2.74944	2.09285	7.27478	59.7025	17.1294	28.0356	27.8635	0.0980696	-3.35005	SL1344_2311	hypothetical membrane protein	0.0016012	yes	down
			srlE	srlE	protein_coding	SL1344_RS14670	SL1344_2813	GO:0008982,GO:0009401,GO:0016021	WP_000199033.1	PTS sorbitol transporter subunit IIB	NC_016810.1:3000883-3002415	4.30127	3.26363	3.07094	3.54528	0.661758	1.75286	16.5582	6.90632	8.40579	7.51571	0.421766	-1.24548	SL1344_2813	PTS system, glucitol/sorbitol-specific IIBC component	0.0179572	yes	down
			frwC	frwC	protein_coding	SL1344_RS21125	SL1344_4061	GO:0005351,GO:0008982,GO:0009401,GO:0016021	WP_000661597.1	PTS fructose transporter subunit IIC	NC_016810.1:4348738-4349818	4.35974	3.02083	1.35527	2.91195	1.50519	4.26501	7.3304	9.21411	6.93651	2.49795	0.4198	-1.25222	SL1344_4061	PTS system, protein component IIC (phosphotransferase enzyme ii, c component)	0.0016012	yes	down
			sgaT	sgaT	protein_coding	SL1344_RS22500	SL1344_4316	GO:0009401,GO:0016021	WP_000404873.1	ascorbate-specific permease IIC component UlaA	NC_016810.1:4645812-4647210	0.955527	0.992452	0.335932	0.761304	0.368845	1.4448	3.34014	1.27357	2.01951	1.1469	0.376975	-1.40746	SL1344_4316	hypothetical transport protein SgaT	0.0751645	no	down
			-	-	protein_coding	SL1344_RS23265	SL1344_4465	GO:0003677,GO:0005524,GO:0006351,GO:0006355,GO:0008134,GO:0009401,GO:0016021	WP_001224211.1	sigma-54 dependent transcriptional regulator	NC_016810.1:4812649-4815415	8.39356	4.9473	10.1208	7.82054	2.63392	17.2348	19.1869	24.7446	20.3888	3.89649	0.38357	-1.38244	SL1344_4465	hypothetical transcriptional regulatory protein	0.0016012	yes	down
			-	-	protein_coding	SL1344_RS23280	SL1344_4468	GO:0009401,GO:0016021	WP_000228865.1	PTS mannose/fructose/sorbose/N-acetylgalactosamine transporter subunit IIC	NC_016810.1:4816440-4818046	2.05484	3.37128	2.28064	2.56892	0.703976	3.00102	9.37178	5.52132	5.96471	3.20844	0.430686	-1.21529	SL1344_4468	PTS transport system, IIC component	0.0285469	yes	down
			-	-	protein_coding	SL1344_RS23285	SL1344_4469	GO:0009401,GO:0016021	WP_001575392.1	PTS mannose transporter subunit IID	NC_016810.1:4816440-4818046	1.49022	1.04443	0.521647	1.01877	0.484796	1.10385	4.41816	1.2808	2.2676	1.86454	0.449272	-1.15434	SL1344_4469	PTS transport system, IID component	0.1995	no	down
			nagE	nagE	protein_coding	SL1344_RS03460	SL1344_0667	GO:0005886,GO:0008982,GO:0009401,GO:0015572,GO:0016021,GO:0016301,GO:0019866	WP_001023068.1	PTS N-acetyl glucosamine transporter subunit IIABC	NC_016810.1:744668-746621	56.8819	41.9909	59.7337	52.8688	9.52787	74.2398	193.223	98.6407	122.035	62.8467	0.433227	-1.20681	SL1344_0667	pts system, N-acetylglucosamine-specific IIABC component	0.0016012	yes	down
25	metal ion binding	GO:0046872	ttrA	ttrA	protein_coding	SL1344_RS06870	SL1344_1317	GO:0016491,GO:0043546,GO:0046872,GO:0051536	WP_000002375.1	tetrathionate reductase subunit A	NC_016810.1:1423206-1427284	0.85282	0.819189	0.858966	0.843658	0.0214127	1.22396	3.20464	2.37143	2.26668	0.994486	0.3722	-1.42585	SL1344_1317	tetrathionate reductase subunit A	0.0016012	yes	down
			aceE	aceE	protein_coding	SL1344_RS00775	SL1344_0152	GO:0004739,GO:0046872	WP_000003852.1	pyruvate dehydrogenase (acetyl-transferring), homodimeric type	NC_016810.1:176243-178907	1141.18	728.772	726.893	865.616	238.648	707.318	178.196	284.776	390.097	279.843	2.21898	1.14989	SL1344_0152	pyruvate dehydrogenase E1 component	0.0016012	yes	up
			narG	narG	protein_coding	SL1344_RS08805	SL1344_1692	GO:0008940,GO:0009055,GO:0009325,GO:0042126,GO:0043546,GO:0046872,GO:0051539	WP_000032881.1	nitrate reductase subunit alpha	NC_016810.1:1812349-1819009	1.32712	0.842316	1.10827	1.09257	0.242783	1.02319	3.99429	1.6958	2.23776	1.55793	0.488243	-1.03433	SL1344_1692	respiratory nitrate reductase 1 alpha chain	0.0808347	no	down
			hyaA	-	protein_coding	SL1344_RS08915	SL1344_1714	GO:0008901,GO:0009375,GO:0016021,GO:0046872,GO:0051538,GO:0051539	WP_001058312.1	hydrogenase	NC_016810.1:1841680-1844589	4.52917	9.20025	9.14003	7.62315	2.67963	1.00163	3.03314	1.62281	1.88586	1.04099	4.04227	2.01516	SL1344_1714	hydrogenase-1 small subunit	0.00609178	yes	up
			hyaD	-	protein_coding	SL1344_RS08930	SL1344_1717	GO:0008047,GO:0008233,GO:0016485,GO:0046872	WP_000993803.1	HyaD/HybD family hydrogenase maturation endopeptidase	NC_016810.1:1844607-1847171	4.14847	10.4472	6.2455	6.94705	3.20743	3.5711	4.15709	0.690576	2.80625	1.85551	2.47556	1.30776	SL1344_1717	hydrogenase-1 operon protein HyaD	0.238318	no	up
			napC	napC	protein_coding	SL1344_RS11585	SL1344_2225	GO:0016021,GO:0019333,GO:0020037,GO:0046872,GO:0055114	WP_000431778.1	cytochrome c-type protein NapC	NC_016810.1:2351398-2352001	39.8502	15.3058	63.0136	39.3899	23.8572	26.4234	62.4634	153.277	80.7211	65.368	0.487975	-1.03512	SL1344_2225	cytochrome c-type protein NapC	0.0016012	yes	down
			eutG	eutG	protein_coding	SL1344_RS12635	SL1344_2424	GO:0016491,GO:0046872	WP_001147500.1	ethanolamine utilization protein EutG	NC_016810.1:2569085-2571102	1.16547	1.42609	0.366846	0.986134	0.551924	0.983816	9.04029	0.435843	3.48665	4.81739	0.282831	-1.82199	SL1344_2424	hypothetical alchohol dehydrogenase	0.0981118	no	down
			guaB	guaB	protein_coding	SL1344_RS12875	SL1344_2472	GO:0000166,GO:0003938,GO:0006177,GO:0046872	WP_000944174.1	IMP dehydrogenase	NC_016810.1:2622167-2623634	124.522	86.3136	227.228	146.021	72.8758	81.6009	47.5499	33.3537	54.1682	24.7951	2.6957	1.43066	SL1344_2472	inosine-5'-monophosphate dehydrogenase	0.0016012	yes	up
			iscS	nifS	protein_coding	SL1344_RS13035	SL1344_2505	GO:0005737,GO:0030170,GO:0031071,GO:0044571,GO:0046872,GO:0051537	WP_000775266.1	IscS subfamily cysteine desulfurase	NC_016810.1:2679252-2680467	335.968	371.318	123.856	277.047	133.84	98.8719	68.0395	56.0183	74.3099	22.1042	3.72827	1.8985	SL1344_2505	Cysteine desulfurase	0.0016012	yes	up
			purG	purG	protein_coding	SL1344_RS13145	SL1344_2527	GO:0004642,GO:0005524,GO:0005737,GO:0006189,GO:0006541,GO:0046872	WP_000970045.1	phosphoribosylformylglycinamidine synthase	NC_016810.1:2705970-2709858	22.3469	22.1359	275.79	106.758	146.386	87.0924	26.2038	23.1029	45.4664	36.0825	2.34806	1.23147	SL1344_2527	Phosphoribosylformylglycinamidine synthase	0.00507867	yes	up
			purG	purG	protein_coding	SL1344_RS13145	SL1344_2527	GO:0004642,GO:0005524,GO:0005737,GO:0006189,GO:0006541,GO:0046872	WP_000970045.1	phosphoribosylformylglycinamidine synthase	NC_016810.1:2705970-2709858	22.3469	22.1359	275.79	106.758	146.386	87.0924	26.2038	23.1029	45.4664	36.0825	2.34806	1.23147	SL1344_2527	Phosphoribosylformylglycinamidine synthase	0.00507867	yes	up
			gutQ	gutQ	protein_coding	SL1344_RS14700	SL1344_2818	GO:0005975,GO:0019146,GO:0046872,GO:0097367,GO:1901135	WP_001278200.1	arabinose 5-phosphate isomerase GutQ	NC_016810.1:3004212-3007461	25.1221	32.6274	31.0737	29.6077	3.96159	49.6822	123.917	74.5391	82.7129	37.7863	0.357957	-1.48214	SL1344_2818	hypothetical phosphosugar binding protein	0.0016012	yes	down
			ptpS	ptpS	protein_coding	SL1344_RS15255	SL1344_2928	GO:0008616,GO:0016829,GO:0046872	WP_000108313.1	6-carboxytetrahydropterin synthase QueD	NC_016810.1:3114846-3115308	17.9371	9.00673	10.3651	12.4363	4.812	5.30899	1.80309	3.00298	3.37169	1.78179	3.68845	1.88301	SL1344_2928	6-pyruvoyl tetrahydrobiopterin synthase	0.104627	no	up
			hypO	hypO	protein_coding	SL1344_RS16290	SL1344_3124	GO:0008901,GO:0009375,GO:0016021,GO:0046872,GO:0051538,GO:0051539	WP_000145429.1	hydrogenase 2 small subunit	NC_016810.1:3333346-3334465	34.8691	93.3152	227.028	118.404	98.5056	171.868	409.95	496.405	359.408	168.068	0.329442	-1.6019	SL1344_3124	hydrogenase-2 small chain protein	0.0016012	yes	down
			tdcD	tdcD	protein_coding	SL1344_RS16755	SL1344_3214	GO:0005524,GO:0008980,GO:0046872,GO:0070689	WP_001001853.1	propionate kinase	NC_016810.1:3429464-3430673	2.78841	1.54004	2.44507	2.25784	0.644902	3.32767	28.8899	26.0961	19.4379	14.0216	0.116157	-3.10586	SL1344_3214	propionate kinase	0.0016012	yes	down
			-	-	protein_coding	SL1344_RS00185	SL1344_0037	GO:0003824,GO:0046872,GO:0051539	WP_000971148.1	anaerobic sulfatase maturase	NC_016810.1:41722-42913	2.0435	2.31907	1.29216	1.88491	0.531506	5.26164	5.88061	4.12558	5.08928	0.89012	0.370369	-1.43297	SL1344_0037	possible sulfatase regulatory protein	0.0016012	yes	down
			accC	accC	protein_coding	SL1344_RS17460	SL1344_3353	GO:0003989,GO:0004075,GO:0005524,GO:0006633,GO:0046872,GO:2001295	WP_000884627.1	acetyl-CoA carboxylase biotin carboxylase subunit	NC_016810.1:3571995-3573345	300.379	220.976	257.008	259.455	39.758	187.855	81.8877	112.423	127.388	54.5458	2.03673	1.02625	SL1344_3353	biotin carboxylase	0.0016012	yes	up
			yhjA	-	protein_coding	SL1344_RS19665	SL1344_3786	GO:0004601,GO:0009055,GO:0016021,GO:0020037,GO:0046872	WP_000724476.1	cytochrome-c peroxidase	NC_016810.1:4039908-4041309	2.33424	1.16123	2.49549	1.99699	0.728263	4.58554	4.59343	5.65469	4.94456	0.615009	0.403876	-1.30802	SL1344_3786	probable cytochrome c peroxidase	0.0016012	yes	down
			mobA	mobA	protein_coding	SL1344_RS20525	SL1344_3942	GO:0005525,GO:0005737,GO:0006777,GO:0046872,GO:0061603	WP_001046887.1	molybdenum cofactor guanylyltransferase	NC_016810.1:4222930-4224218	55.9484	48.4286	52.6523	52.3431	3.76942	87.563	132.158	123.963	114.561	23.7376	0.456902	-1.13004	SL1344_3942	molybdopterin-guanine dinucleotide biosynthesis protein A	0.0016012	yes	down
			fdoH	fdoH	protein_coding	SL1344_RS20735	SL1344_3983	GO:0015944,GO:0016021,GO:0045333,GO:0046872,GO:0051539	WP_000331361.1	formate dehydrogenase subunit beta	NC_016810.1:4263722-4266183	65.7103	122.535	64.7783	84.3411	33.0801	34.522	33.7419	47.5347	38.5995	7.74791	2.18503	1.12765	SL1344_3983	formate dehydrogenase-O beta subunit	0.078749	no	up
			-	-	protein_coding	SL1344_RS20785	SL1344_3993	GO:0016491,GO:0046872	WP_000009249.1	lactaldehyde reductase	NC_016810.1:4274933-4276393	3.02345	3.51143	5.64273	4.05921	1.39291	3.5676	10.957	11.3795	8.6347	4.39332	0.470104	-1.08895	SL1344_3993	alcohol dehydrogenase	0.00507867	yes	down
			pfkA	pfkA	protein_coding	SL1344_RS20880	SL1344_4011	GO:0003872,GO:0005524,GO:0005737,GO:0006002,GO:0046872	WP_000591793.1	ATP-dependent 6-phosphofructokinase	NC_016810.1:4293767-4294730	244.643	166.319	688.438	366.467	281.572	613.073	646.655	971.762	743.83	198.108	0.492676	-1.02129	SL1344_4011	6-phosphofructokinase	0.0016012	yes	down
			gldA	gldA	protein_coding	SL1344_RS21110	SL1344_4058	GO:0016614,GO:0046872	WP_000374031.1	glycerol dehydrogenase	NC_016810.1:4344140-4345244	17.4109	18.1302	31.8774	22.4728	8.15253	30.0104	68.5435	37.242	45.2653	20.4812	0.496469	-1.01023	SL1344_4058	glycerol dehydrogenase	0.0016012	yes	down
			purD	purD	protein_coding	SL1344_RS21430	SL1344_4114	GO:0004637,GO:0005524,GO:0006189,GO:0009113,GO:0046872	WP_000866788.1	phosphoribosylamine--glycine ligase	NC_016810.1:4411169-4413781	28.9062	26.5118	518.444	191.287	283.329	110.036	88.5346	29.992	76.1876	41.4258	2.51074	1.32811	SL1344_4114	phosphoribosylglycineamide synthetase	0.126113	no	up
			nrfB	nrfB	protein_coding	SL1344_RS21955	SL1344_4214	GO:0006807,GO:0020037,GO:0042597,GO:0046872	WP_000115065.1	cytochrome c nitrite reductase pentaheme subunit	NC_016810.1:4538943-4543963	2.94972	2.16185	3.40143	2.83767	0.627341	5.73544	13.8049	11.6875	10.4093	4.18383	0.272609	-1.87509	SL1344_4214	penta-heme cytochrome c, subunit of nitrite reductase complex	0.180678	no	down
			nrfE	nrfE	protein_coding	SL1344_RS21970	SL1344_4217	GO:0015232,GO:0016021,GO:0017004,GO:0020037,GO:0046872	WP_000551709.1	heme lyase NrfEFG subunit NrfF	NC_016810.1:4538943-4543963	4.09314	2.61895	4.95684	3.88964	1.18216	4.40356	8.23865	13.4125	8.68489	4.52102	0.447863	-1.15887	SL1344_4217	formate-dependent nitrite reductase, assembly protein	0.00507867	yes	down
			cpdB	cpdB	protein_coding	SL1344_RS22600	SL1344_4336	GO:0000166,GO:0008663,GO:0009166,GO:0046872	WP_000589395.1	2',3'-cyclic-nucleotide 2'-phosphodiesterase/3'-nucleotidase	NC_016810.1:4660139-4662083	8.24013	6.51818	6.55671	7.10501	0.983234	12.2415	35.3487	21.3742	22.9881	11.6378	0.309073	-1.69398	SL1344_4336	2',3'-cyclic-nucleotide 2'-phosphodiesterase	0.0016012	yes	down
			pyrI	pyrI	protein_coding	SL1344_RS22880	SL1344_4390	GO:0006207,GO:0006221,GO:0009347,GO:0016740,GO:0046872	WP_000148570.1	aspartate carbamoyltransferase regulatory subunit	NC_016810.1:4724078-4724540	311.758	133.469	56.1561	167.128	131.083	12.8315	14.7364	5.37309	10.9803	4.94854	15.2207	3.92796	SL1344_4390	aspartate carbamoyltransferase regulatory subunit	0.0016012	yes	up
			purK	purK	protein_coding	SL1344_RS02705	SL1344_0526	GO:0004638,GO:0005524,GO:0006189,GO:0034028,GO:0046872	WP_000815603.1	5-(carboxyamino)imidazole ribonucleotide synthase	NC_016810.1:595539-597953	33.2117	22.8828	208.105	88.0664	104.085	42.9041	15.3666	21.2945	26.5217	14.4938	3.32054	1.73142	SL1344_0526	phosphoribosylaminoimidazole carboxylase ATPase subunit	0.0016012	yes	up
			carB	carB	protein_coding	SL1344_RS00340	SL1344_0068	GO:0004088,GO:0005524,GO:0006526,GO:0044205,GO:0046872	WP_001126305.1	carbamoyl-phosphate synthase large chain	NC_016810.1:77049-80277	483.74	415.619	170.964	356.774	164.482	105.857	78.7343	24.191	69.5942	41.5932	5.12649	2.35797	SL1344_0068	carbamoyl-phosphate synthase large chain	0.0016012	yes	up
			nagA	nagA	protein_coding	SL1344_RS03450	SL1344_0665	GO:0005975,GO:0006044,GO:0008448,GO:0046872	WP_000271186.1	N-acetylglucosamine-6-phosphate deacetylase	NC_016810.1:742327-743482	32.5599	32.094	37.488	34.0473	2.98883	46.1333	126.306	53.0893	75.1761	44.4161	0.452901	-1.14273	SL1344_0665	N-acetylglucosamine-6-phosphate deacetylase	0.0016012	yes	down
			sdhC	sdhC	protein_coding	SL1344_RS03700	SL1344_0714	GO:0000104,GO:0006099,GO:0009055,GO:0016021,GO:0045281,GO:0046872	WP_001539490.1	succinate dehydrogenase cytochrome b556 subunit	NC_016810.1:797402-799899	216.798	202.882	91.6449	170.442	68.5938	101.782	40.1562	58.8311	66.923	31.5998	2.54684	1.34871	SL1344_0714	succinate dehydrogenase cytochrome b-556 subunit	0.172015	no	up
			moaA	moaA	protein_coding	SL1344_RS04060	SL1344_0778	GO:0005525,GO:0006777,GO:0019008,GO:0046872,GO:0051539,GO:0061798,GO:1904047	WP_000168180.1	cyclic pyranopterin monophosphate synthase	NC_016810.1:869892-870882	10.4532	17.3184	34.7458	20.8391	12.5231	48.4764	41.7698	65.4117	51.886	12.1842	0.401632	-1.31605	SL1344_0778	molybdenum cofactor biosynthesis protein A	0.0016012	yes	down
26	response to antibiotic	GO:0046677	yfbE	yfbE	protein_coding	SL1344_RS11790	SL1344_2266	GO:0009103,GO:0009245,GO:0046677,GO:0099620	WP_001520579.1	UDP-4-amino-4-deoxy-L-arabinose--oxoglutarate aminotransferase	NC_016810.1:2401668-2402826	634.344	423.88	594.139	550.787	111.729	159.347	227.195	258.215	214.919	50.5643	2.56277	1.3577	SL1344_2266	hypothetical lipopolysaccharide biosynthesis protein	0.0016012	yes	up
			pmrF	pmrF	protein_coding	SL1344_RS11795	SL1344_2267	GO:0005886,GO:0009103,GO:0009245,GO:0016021,GO:0016780,GO:0036108,GO:0046677,GO:0099621	WP_000458893.1	undecaprenyl-phosphate 4-deoxy-4-formamido-L-arabinose transferase	NC_016810.1:2402828-2409291	290.384	232.081	0.497816	174.321	153.332	74.9905	147.903	1.6279	74.8406	73.1377	2.32923	1.21985	SL1344_2267	hypothetical lipopolysaccharide modification protein	0.173294	no	up
			yfbG	yfbG	protein_coding	SL1344_RS11800	SL1344_2268	GO:0009103,GO:0009245,GO:0046677,GO:0050662,GO:0099618,GO:0099619	WP_000648776.1	bifunctional UDP-glucuronic acid oxidase/UDP-4-amino-4-deoxy-L-arabinose formyltransferase	NC_016810.1:2402828-2409291	282.774	240.73	298.16	273.888	29.7283	65.9855	240.681	91.3282	132.665	94.399	2.06451	1.0458	SL1344_2268	hypothetical lipopolysaccharide modification protein	0.0870727	no	up
27	pathogenesis	GO:0009405	pipC	pipC	protein_coding	SL1344_RS05355	SL1344_1029	GO:0005737,GO:0009405	WP_000444724.1	type III secretion system chaperone SigE	NC_016810.1:1134194-1134536	825.421	579.18	1154.77	853.123	288.793	1443.67	2342.85	1588.45	1791.65	482.805	0.476166	-1.07046	SL1344_1029	cell invasion protein	0.0016012	yes	down
			sopE	sopE2	protein_coding	SL1344_RS13925	SL1344_2674	GO:0005085,GO:0005096,GO:0005576,GO:0009405,GO:0031532,GO:0090630	WP_000161707.1	SPI-1 type III secretion system guanine nucleotide exchange factor SopE	NC_016810.1:2863003-2863726	1260.6	422.014	1165.89	949.503	459.265	1072.87	4869.45	1027.54	2323.29	2205.16	0.408689	-1.29092	SL1344_2674	Type III secretion system effector protein, invasion-associated secreted protein-by rearranging the actin cytoskeleton and disrupting tight junctions	0.0016012	yes	down
			sipA	sipA	protein_coding	SL1344_RS14920	SL1344_2861	GO:0003779,GO:0005576,GO:0009405	WP_000258811.1	SPI-1 type III secretion system effector SipA	NC_016810.1:3047254-3049312	1493.12	1038.83	1786.75	1439.57	376.825	2429.4	4603.76	2192.27	3075.14	1329.12	0.468132	-1.09501	SL1344_2861	pathogenicity island 1 Type III secretion system effector protein-involved in actin bundling and polymerisation leading to epithelial cell invasion and formation of the SCV	0.00507867	yes	down
			sipD	sipD	protein_coding	SL1344_RS14925	SL1344_2862	GO:0009405	WP_000932246.1	SPI-1 type III secretion system needle tip complex protein SipD	NC_016810.1:3049330-3050362	1206.38	1054.87	905.55	1055.6	150.416	1777.68	4010.35	1574.89	2454.31	1351.38	0.430101	-1.21725	SL1344_2862	pathogenicity island 1 Type III secretion system apparatus-part of the Translocon	0.0016012	yes	down
			sipC	sipC	protein_coding	SL1344_RS14930	SL1344_2863	GO:0003779,GO:0005576,GO:0007015,GO:0009405,GO:0019905,GO:0034067,GO:0042802,GO:0044128,GO:0045335,GO:1903827,GO:2000535	WP_000909019.1	SPI-1 type III secretion system needle tip complex protein SipC	NC_016810.1:3050432-3051662	4069.02	2718.5	4286.48	3691.33	849.486	6988.13	11918.5	6225.56	8377.38	3090.3	0.440631	-1.18236	SL1344_2863	pathogenicity island 1 Type III secretion system effector protein-involved in bacterial entry by actin bundling and part of the Translocon	0.0016012	yes	down
			sopD	sopD	protein_coding	SL1344_RS15235	SL1344_2924	GO:0009405,GO:0033644	WP_001145543.1	SPI-1 type III secretion system effector SopD	NC_016810.1:3109159-3110113	186.127	135.631	185.24	168.999	28.9012	414.313	724.246	349.267	495.942	200.374	0.340764	-1.55316	SL1344_2924	Type III secretion system effector protein-involved in bacterial invasion, also promotes secretion or accumulation of fluid	0.0016012	yes	down
28	transaminase activity	GO:0008483	yfbQ	yfbQ	protein_coding	SL1344_RS11960	SL1344_2300	GO:0008483,GO:0009058,GO:0030170	WP_000074540.1	pyridoxal phosphate-dependent aminotransferase	NC_016810.1:2439710-2440925	81.9166	79.195	62.3533	74.4883	10.597	100.077	208.118	143.135	150.443	54.39	0.495126	-1.01413	SL1344_2300	hypothetical aminotransferase	0.0016012	yes	down
			ybdL	ybdL	protein_coding	SL1344_RS03045	SL1344_0591	GO:0008483,GO:0009058,GO:0030170	WP_001245592.1	pyridoxal phosphate-dependent aminotransferase	NC_016810.1:664378-665539	6.24235	12.2585	16.7211	11.7407	5.25853	4.82677	9.01859	3.64737	5.83091	2.82289	2.01353	1.00973	SL1344_0591	hypothetical aminotransferase	0.0016012	yes	up
			cobD	cobD	protein_coding	SL1344_RS03255	SL1344_0632	GO:0008483,GO:0009236,GO:0030170	WP_001173255.1	threonine-phosphate decarboxylase	NC_016810.1:705186-706897	4.8181	3.62676	19.6475	9.36411	8.92557	21.8897	31.1026	31.3902	28.1275	5.40401	0.332917	-1.58677	SL1344_0632	hypothetical aminotransferase CobD	0.115384	no	down
29	pilus assembly	GO:0009297	stcC	stcC	protein_coding	SL1344_RS11050	SL1344_2127	GO:0009279,GO:0009297,GO:0015473,GO:0016021	WP_000945364.1	fimbrial biogenesis outer membrane usher protein	NC_016810.1:2241570-2244060	1.45228	0.638019	1.41296	1.16775	0.459184	3.23752	3.00677	2.69387	2.97939	0.272858	0.391943	-1.35129	SL1344_2127	hypothetical outer membrane usher protein	0.0016012	yes	down
			stdB	stdB	protein_coding	SL1344_RS15670	SL1344_3007	GO:0009279,GO:0009297,GO:0015473,GO:0016021	WP_000705483.1	fimbrial biogenesis outer membrane usher protein	NC_016810.1:3209942-3212432	0.634135	1.18418	0.84235	0.886887	0.277714	1.48604	3.89458	1.03215	2.13759	1.53843	0.4149	-1.26916	SL1344_3007	probable outer membrane fimbrial usher protein	0.0016012	yes	down
			fimD	fimD	protein_coding	SL1344_RS02770	SL1344_0539	GO:0009279,GO:0009297,GO:0015473,GO:0016021	WP_000754233.1	outer membrane usher protein	NC_016810.1:605535-608148	275.14	302.953	163.818	247.304	73.626	74.0212	32.1428	92.7787	66.3142	31.0439	3.72928	1.8989	SL1344_0539	outer membrane usher protein FimD precursor	0.0016012	yes	up
30	fimbrial usher porin activity	GO:0015473	stcC	stcC	protein_coding	SL1344_RS11050	SL1344_2127	GO:0009279,GO:0009297,GO:0015473,GO:0016021	WP_000945364.1	fimbrial biogenesis outer membrane usher protein	NC_016810.1:2241570-2244060	1.45228	0.638019	1.41296	1.16775	0.459184	3.23752	3.00677	2.69387	2.97939	0.272858	0.391943	-1.35129	SL1344_2127	hypothetical outer membrane usher protein	0.0016012	yes	down
			stdB	stdB	protein_coding	SL1344_RS15670	SL1344_3007	GO:0009279,GO:0009297,GO:0015473,GO:0016021	WP_000705483.1	fimbrial biogenesis outer membrane usher protein	NC_016810.1:3209942-3212432	0.634135	1.18418	0.84235	0.886887	0.277714	1.48604	3.89458	1.03215	2.13759	1.53843	0.4149	-1.26916	SL1344_3007	probable outer membrane fimbrial usher protein	0.0016012	yes	down
			fimD	fimD	protein_coding	SL1344_RS02770	SL1344_0539	GO:0009279,GO:0009297,GO:0015473,GO:0016021	WP_000754233.1	outer membrane usher protein	NC_016810.1:605535-608148	275.14	302.953	163.818	247.304	73.626	74.0212	32.1428	92.7787	66.3142	31.0439	3.72928	1.8989	SL1344_0539	outer membrane usher protein FimD precursor	0.0016012	yes	up
