# Supplementary material for: Effects of colonization-associated gene yqiC on global transcriptome, cellular respiration, and oxidative stress in Salmonella Typhimurium
Source: J Biomed Sci. 2022 Dec 1;29:102. doi: 10.1186/s12929-022-00885-0 (PMC9714038; doi:10.1186/s12929-022-00885-0)
Supplement: Supplementary file 9 — Additional file 9: Table S9. RNA-seq analysis for the ETC and cytochrome-associated genes (nuo, ndh, sdhB, cydA, and fdhF) of ΔyqiC relative to S. Typhimurium SL1344 after in vitro infection with Caco-2 cells for 2 h. [file 12929_2022_885_MOESM9_ESM.xlsx]

## Sheet: Table S7
SL1344 gene	LT2 gene	Locus tag	Old locus tag	Description	log2 ratio (yqiC/SL1344)	q value
nuogenes
nuoA	nuoA	SL1344_RS11945	SL1344_2297	NADH-quinone oxidoreductase subunit A	0.668839	0.0323436
nuoC	nuoC	SL1344_RS11935	SL1344_2295	NADH-quinone oxidoreductase subunit C/D	0.586954	0.0824687
nuoG	nuoG	SL1344_RS11920	SL1344_2292	NADH-quinone oxidoreductase subunit NuoG	0.570851	0.1805
nuoF	nuoF	SL1344_RS11925	SL1344_2293	NADH-quinone oxidoreductase subunit F	0.458654	0.386137
nuoI	nuoI	SL1344_RS11910	SL1344_2290	NADH-quinone oxidoreductase subunit I	0.329096	0.412789
nuoL	nuoL	SL1344_RS11895	SL1344_2287	NADH-quinone oxidoreductase subunit L	0.338898	0.518498
nuoN	nuoN	SL1344_RS11885	SL1344_2285	NADH-quinone oxidoreductase subunit NuoN	0.258043	0.576158
nuoB	nuoB	SL1344_RS11940	SL1344_2296	NADH-quinone oxidoreductase subunit B	0.177418	0.740974
nuoH	nuoH	SL1344_RS11915	SL1344_2291	NADH-quinone oxidoreductase subunit H	0.439556	0.764334
nuoM	nuoM	SL1344_RS11890	SL1344_2286	NADH-quinone oxidoreductase subunit M	0.108244	0.864385
nuoJ	nuoJ	SL1344_RS11905	SL1344_2289	NADH-quinone oxidoreductase subunit J	0.182148	0.895957
nuoK	nuoK	SL1344_RS11900	SL1344_2288	NADH-quinone oxidoreductase subunit K	0.324823	0.939386
nuoE	nuoE	SL1344_RS11930	SL1344_2294	NADH-quinone oxidoreductase subunit E	0.0834283	0.950717
ndh gene
ndh	ndh	SL1344_RS05975	SL1344_1148	NAD(P)/FAD-dependent oxidoreductase	1.06027	0.0016012
sdh genes
sdhA	sdhA	SL1344_RS03710	SL1344_0716	succinate dehydrogenase flavoprotein subunit	1.13511	0.0016012
sdhB	sdhB	SL1344_RS03715	SL1344_0717	succinate dehydrogenase iron-sulfur subunit	0.710747	0.0252296
sdhC	sdhC	SL1344_RS03700	SL1344_0714	succinate dehydrogenase cytochrome b556 subunit	1.34871	0.172015
sdhD	sdhD	SL1344_RS03705	SL1344_0715	succinate dehydrogenase, hydrophobic membrane anchor protein	1.58136	0.831193
ygfY	ygfY	SL1344_RS15760	SL1344_3023	hypothetical protein	-0.138252	0.937163
cyo genes
cyoA	cyoA	SL1344_RS02265	SL1344_0437	cytochrome o ubiquinol oxidase subunit II	0.995686	0.0016012
cyoB	cyoB	SL1344_RS02260	SL1344_0436	cytochrome o ubiquinol oxidase subunit I	0.65912	0.288447
cyoC	cyoC	SL1344_RS02255	SL1344_0435	cytochrome o ubiquinol oxidase subunit III	0.28998	0.778846
cyoE	cyoE	SL1344_RS02245	SL1344_0433	protoheme IX farnesyltransferase	0.127842	0.833353
-	-	SL1344_RS10110	-	hypothetical protein	-0.905965	0.915201
cyoD	cyoD	SL1344_RS02250	SL1344_0434	cytochrome o ubiquinol oxidase subunit IV	0.534558	0.945353
cyd genes
appB	-	SL1344_RS08950	SL1344_1721	cytochrome d ubiquinol oxidase subunit II	1.10433	0.00507867
ybgT	ybgT	SL1344_RS03755	SL1344_0724	cytochrome bd-I oxidase subunit CydX	-1.09504	0.729494
cydD	cydD	SL1344_RS04650	SL1344_0895	thiol reductant ABC exporter subunit CydD	-0.17468	0.735027
-	-	SL1344_RS01850	SL1344_0356	cytochrome d ubiquinol oxidase subunit II	-0.261372	0.801543
ybgE	ybgE	SL1344_RS03765	SL1344_0725	cyd operon protein YbgE	-0.189985	0.826351
cydA	cydA	SL1344_RS03745	SL1344_0722	cytochrome bd-I ubiquinol oxidase subunit I	-0.134917	0.831211
cydB	cydB	SL1344_RS03750	SL1344_0723	cytochrome d ubiquinol oxidase subunit II	0.0447167	0.951103
cydC	cydC	SL1344_RS04645	SL1344_0894	cysteine/glutathione ABC transporter ATP-binding protein/permease CydC	-0.0274295	0.96681
-	-	SL1344_RS04975	-	hypothetical protein	0.0163678	0.978385
fdhgenes
-	fdhF	SL1344_RS21990	-	formate dehydrogenase H subunit alpha, selenocysteine-containing	-1.13097	0.0016012
fdhD	fdhD	SL1344_RS20750	SL1344_3986	sulfurtransferase FdhD	0.45015	0.212284
