# Supplementary material for: Effects of colonization-associated gene yqiC on global transcriptome, cellular respiration, and oxidative stress in Salmonella Typhimurium
Source: J Biomed Sci. 2022 Dec 1;29:102. doi: 10.1186/s12929-022-00885-0 (PMC9714038; doi:10.1186/s12929-022-00885-0)
Supplement: Supplementary file 10 — Additional file 10: Table S10. RNA-seq analysis for the omp genes of ΔyqiC relative to S. Typhimurium SL1344 after in vitro infection with Caco-2 cells for 2 h. [file 12929_2022_885_MOESM10_ESM.xlsx]

## Sheet: Table S8
SL1344 name	LT2 name	Locus tag	Old locus tag	Description	log2 ratio (yqiC/SL1344)	q value
ompN	ompN	SL1344_RS07320	SL1344_1404	outer membrane protein porin OmpS2	-1.62004	0.0016012
ompS	ompS	SL1344_RS09975	SL1344_1923	outer membrane protein porin OmpS1	-1.2079	0.00799499
ompW	ompW	SL1344_RS08655	SL1344_1663	hypothetical outer membrane protein W	-0.949965	0.0104881
yiaD	yiaD	SL1344_RS18790	SL1344_3611	hypothetical OmpA family lipoprotein	0.499741	0.149249
-	-	SL1344_RS07605	SL1344_1459	outer membrane protein phosphoporin PhoE	-0.582381	0.490175
ompF	ompF	SL1344_RS04860	SL1344_0936	outer membrane protein F precursor; phosphoporin PhoE	0.190666	0.721118
ompA	ompA	SL1344_RS05255	SL1344_1010	outer membrane protein A	-0.18997	0.745104
ompR	ompR	SL1344_RS18070	SL1344_3469	two-component response regulator OmpR; DNA-binding response regulator	0.301559	0.755186
ompC	ompC	SL1344_RS11645	SL1344_2237	outer membrane protein C; phosphoporin PhoE	0.156108	0.817759
ompD	nmpC	SL1344_RS07835	SL1344_1503	outer membrane protein; phosphoporin PhoE	0.116132	0.878425
ompX	ompX	SL1344_RS04215	SL1344_0808	outer membrane membrane protein x precursor; outer membrane protease	0.0414018	0.955265
ompL	yshA	SL1344_RS20630	SL1344_3962	conserved hypothetical protein; porin	-1.65479	1
